# Supplementary material for: Superstatistical analysis and modelling of heterogeneous random walks
Source: Nat Commun. 2015 Jun 25;6:7516. doi: 10.1038/ncomms8516 (PMC4491834; doi:10.1038/ncomms8516)
Supplement: Supplementary Software 1 — Python scripts and a corresponding readme-file. The first script, 'simulatedExamples.py', is a demonstration of our Sequential Bayesian Inference algorithm based on simulated data and provides extended documentation of the implementation details. The second script, 'dataAnalyzer.py', allows users to analyze arbitrary two-dimensional velocity data using Sequential Bayesian Inference. The readme-file provides an instruction to the requirements and usage of the software. [file ncomms8516-s6.zip]

Archive with 4 entries (4 files):
- dataAnalyzer.py
- readme.txt
- sampleData.txt
- simulatedExamples.py
