# Supplementary material for: Superstatistical analysis and modelling of heterogeneous random walks
Source: Nat Commun. 2015 Jun 25;6:7516. doi: 10.1038/ncomms8516 (PMC4491834; doi:10.1038/ncomms8516)
Supplement: Supplementary Software 1 — Python scripts and a corresponding readme-file. The first script, 'simulatedExamples.py', is a demonstration of our Sequential Bayesian Inference algorithm based on simulated data and provides extended documentation of the implementation details. The second script, 'dataAnalyzer.py', allows users to analyze arbitrary two-dimensional velocity data using Sequential Bayesian Inference. The readme-file provides an instruction to the requirements and usage of the software. [file ncomms8516-s6.zip › dataAnalyzer.py]

# -*- coding: utf-8 -*-
#
# BAYES LOOP - DATA ANALYZER (v1.0)
# ---------------------------------
# contact: christoph.mark@fau.de
#
# This software is distributed under the MIT License (MIT)
#
# Copyright (c) 2015 Christoph W. Mark
#
# Permission is hereby granted, free of charge, to any person obtaining a copy
# of this software and associated documentation files (the "Software"), to deal
# in the Software without restriction, including without limitation the rights
# to use, copy, modify, merge, publish, distribute, sublicense, and/or sell
# copies of the Software, and to permit persons to whom the Software is
# furnished to do so, subject to the following conditions:
#
# The above copyright notice and this permission notice shall be included in
# all copies or substantial portions of the Software.
#
# THE SOFTWARE IS PROVIDED "AS IS", WITHOUT WARRANTY OF ANY KIND, EXPRESS OR
# IMPLIED, INCLUDING BUT NOT LIMITED TO THE WARRANTIES OF MERCHANTABILITY,
# FITNESS FOR A PARTICULAR PURPOSE AND NONINFRINGEMENT. IN NO EVENT SHALL THE
# AUTHORS OR COPYRIGHT HOLDERS BE LIABLE FOR ANY CLAIM, DAMAGES OR OTHER
# LIABILITY, WHETHER IN AN ACTION OF CONTRACT, TORT OR OTHERWISE, ARISING FROM,
# OUT OF OR IN CONNECTION WITH THE SOFTWARE OR THE USE OR OTHER DEALINGS IN
# THE SOFTWARE.

print ''
print 'BAYES LOOP - DATA ANALYZER (v1.0)'
print '---------------------------------'
print 'contact: christoph.mark@fau.de'
print ''
print 'This software is distributed under the MIT License (MIT)'
print 'Copyright (c) 2015 Christoph W. Mark'

from PyQt4 import QtCore, QtGui
import sys
import numpy as np
import matplotlib.pyplot as plt
from scipy.signal import convolve2d

# PyQT4 standard routines
# -----------------------
try:
    _fromUtf8 = QtCore.QString.fromUtf8
except AttributeError:
    def _fromUtf8(s):
        return s

try:
    _encoding = QtGui.QApplication.UnicodeUTF8
    def _translate(context, text, disambig):
        return QtGui.QApplication.translate(context, text, disambig, _encoding)
except AttributeError:
    def _translate(context, text, disambig):
        return QtGui.QApplication.translate(context, text, disambig)

# BayesLoop GUI
# -------------
# This class defines the GUI of this software and also includes the routines
# to analyze two-dimensional velocity data.
class BayesLoopGUI(object):
    def setupUi(self, MainWindow, app):
        # algorithm parameters        
        self.app = app
        self.gridSize = 200
        self.boundaries = [0.0,3.0,-1.5,1.5]
        self.pMin = 10**(-7)
        self.Ra = 2
        self.Rq = 2
        self.data = np.array([])
        self.progressIndicator = 0
        
        # define grid Layout
        MainWindow.setObjectName(_fromUtf8("MainWindow"))
        MainWindow.setFixedSize(349, 290)
        self.centralWidget = QtGui.QWidget(MainWindow)
        self.centralWidget.setObjectName(_fromUtf8("centralWidget"))
        self.gridLayoutWidget = QtGui.QWidget(self.centralWidget)
        self.gridLayoutWidget.setGeometry(QtCore.QRect(0, 0, 348, 288))
        self.gridLayoutWidget.setObjectName(_fromUtf8("gridLayoutWidget"))
        self.gridLayout = QtGui.QGridLayout(self.gridLayoutWidget)
        self.gridLayout.setMargin(0)
        self.gridLayout.setObjectName(_fromUtf8("gridLayout"))
        self.slider_Ra = QtGui.QSlider(self.gridLayoutWidget)
        self.slider_Ra.setEnabled(False)
        self.slider_Ra.setMinimum(1)
        self.slider_Ra.setMaximum(15)
        self.slider_Ra.setValue(2)
        self.slider_Ra.setOrientation(QtCore.Qt.Horizontal)
        self.slider_Ra.setTickPosition(QtGui.QSlider.TicksBelow)
        self.slider_Ra.setTickInterval(1)
        self.slider_Ra.setObjectName(_fromUtf8("slider_Ra"))
        self.gridLayout.addWidget(self.slider_Ra, 7, 1, 1, 4)
        self.label_Ra = QtGui.QLabel(self.gridLayoutWidget)
        self.label_Ra.setEnabled(False)
        self.label_Ra.setAlignment(QtCore.Qt.AlignRight|QtCore.Qt.AlignTrailing|QtCore.Qt.AlignVCenter)
        self.label_Ra.setObjectName(_fromUtf8("label_Ra"))
        self.gridLayout.addWidget(self.label_Ra, 7, 0, 1, 1)
        self.label_pmin = QtGui.QLabel(self.gridLayoutWidget)
        self.label_pmin.setEnabled(False)
        self.label_pmin.setAlignment(QtCore.Qt.AlignRight|QtCore.Qt.AlignTrailing|QtCore.Qt.AlignVCenter)
        self.label_pmin.setObjectName(_fromUtf8("label_pmin"))
        self.gridLayout.addWidget(self.label_pmin, 9, 0, 1, 1)
        self.label_const_dataimport = QtGui.QLabel(self.gridLayoutWidget)
        font = QtGui.QFont()
        font.setBold(True)
        font.setWeight(75)
        self.label_const_dataimport.setFont(font)
        self.label_const_dataimport.setTextFormat(QtCore.Qt.AutoText)
        self.label_const_dataimport.setObjectName(_fromUtf8("label_const_dataimport"))
        self.gridLayout.addWidget(self.label_const_dataimport, 0, 0, 1, 5)
        self.label_const_modelparams = QtGui.QLabel(self.gridLayoutWidget)
        self.label_const_modelparams.setEnabled(False)
        font = QtGui.QFont()
        font.setBold(True)
        font.setWeight(75)
        self.label_const_modelparams.setFont(font)
        self.label_const_modelparams.setObjectName(_fromUtf8("label_const_modelparams"))
        self.gridLayout.addWidget(self.label_const_modelparams, 6, 0, 1, 5)
        self.button_file = QtGui.QPushButton(self.gridLayoutWidget)
        self.button_file.setObjectName(_fromUtf8("button_file"))
        self.gridLayout.addWidget(self.button_file, 1, 0, 1, 5)
        self.label_gridsize_2 = QtGui.QLabel(self.gridLayoutWidget)
        self.label_gridsize_2.setEnabled(False)
        self.label_gridsize_2.setObjectName(_fromUtf8("label_gridsize_2"))
        self.gridLayout.addWidget(self.label_gridsize_2, 3, 3, 1, 1)
        self.label_const_uppera = QtGui.QLabel(self.gridLayoutWidget)
        self.label_const_uppera.setEnabled(False)
        self.label_const_uppera.setAlignment(QtCore.Qt.AlignRight|QtCore.Qt.AlignTrailing|QtCore.Qt.AlignVCenter)
        self.label_const_uppera.setObjectName(_fromUtf8("label_const_uppera"))
        self.gridLayout.addWidget(self.label_const_uppera, 4, 3, 1, 1)
        self.label_const_paramgrid = QtGui.QLabel(self.gridLayoutWidget)
        self.label_const_paramgrid.setEnabled(False)
        font = QtGui.QFont()
        font.setBold(True)
        font.setWeight(75)
        self.label_const_paramgrid.setFont(font)
        self.label_const_paramgrid.setTextFormat(QtCore.Qt.AutoText)
        self.label_const_paramgrid.setObjectName(_fromUtf8("label_const_paramgrid"))
        self.gridLayout.addWidget(self.label_const_paramgrid, 2, 0, 1, 5)
        self.edit_uppera = QtGui.QLineEdit(self.gridLayoutWidget)
        self.edit_uppera.setEnabled(False)
        self.edit_uppera.setAlignment(QtCore.Qt.AlignRight|QtCore.Qt.AlignTrailing|QtCore.Qt.AlignVCenter)
        self.edit_uppera.setObjectName(_fromUtf8("edit_uppera"))
        self.gridLayout.addWidget(self.edit_uppera, 4, 4, 1, 1)
        self.label_const_lowera = QtGui.QLabel(self.gridLayoutWidget)
        self.label_const_lowera.setEnabled(False)
        self.label_const_lowera.setAlignment(QtCore.Qt.AlignRight|QtCore.Qt.AlignTrailing|QtCore.Qt.AlignVCenter)
        self.label_const_lowera.setObjectName(_fromUtf8("label_const_lowera"))
        self.gridLayout.addWidget(self.label_const_lowera, 4, 0, 1, 1)
        self.label_gridsize = QtGui.QLabel(self.gridLayoutWidget)
        self.label_gridsize.setEnabled(False)
        self.label_gridsize.setAlignment(QtCore.Qt.AlignRight|QtCore.Qt.AlignTrailing|QtCore.Qt.AlignVCenter)
        self.label_gridsize.setObjectName(_fromUtf8("label_gridsize"))
        self.gridLayout.addWidget(self.label_gridsize, 3, 0, 1, 1)
        self.label_const_lowerq = QtGui.QLabel(self.gridLayoutWidget)
        self.label_const_lowerq.setEnabled(False)
        self.label_const_lowerq.setAlignment(QtCore.Qt.AlignRight|QtCore.Qt.AlignTrailing|QtCore.Qt.AlignVCenter)
        self.label_const_lowerq.setObjectName(_fromUtf8("label_const_lowerq"))
        self.gridLayout.addWidget(self.label_const_lowerq, 5, 0, 1, 1)
        self.label_const_upperq = QtGui.QLabel(self.gridLayoutWidget)
        self.label_const_upperq.setEnabled(False)
        self.label_const_upperq.setAlignment(QtCore.Qt.AlignRight|QtCore.Qt.AlignTrailing|QtCore.Qt.AlignVCenter)
        self.label_const_upperq.setObjectName(_fromUtf8("label_const_upperq"))
        self.gridLayout.addWidget(self.label_const_upperq, 5, 3, 1, 1)
        self.edit_upperq = QtGui.QLineEdit(self.gridLayoutWidget)
        self.edit_upperq.setEnabled(False)
        self.edit_upperq.setAlignment(QtCore.Qt.AlignRight|QtCore.Qt.AlignTrailing|QtCore.Qt.AlignVCenter)
        self.edit_upperq.setObjectName(_fromUtf8("edit_upperq"))
        self.gridLayout.addWidget(self.edit_upperq, 5, 4, 1, 1)
        self.slider_pmin = QtGui.QSlider(self.gridLayoutWidget)
        self.slider_pmin.setEnabled(False)
        self.slider_pmin.setMaximum(14)
        self.slider_pmin.setValue(8)
        self.slider_pmin.setOrientation(QtCore.Qt.Horizontal)
        self.slider_pmin.setTickPosition(QtGui.QSlider.TicksBelow)
        self.slider_pmin.setTickInterval(1)
        self.slider_pmin.setObjectName(_fromUtf8("slider_pmin"))
        self.gridLayout.addWidget(self.slider_pmin, 9, 1, 1, 4)
        self.edit_lowera = QtGui.QLineEdit(self.gridLayoutWidget)
        self.edit_lowera.setEnabled(False)
        self.edit_lowera.setAlignment(QtCore.Qt.AlignRight|QtCore.Qt.AlignTrailing|QtCore.Qt.AlignVCenter)
        self.edit_lowera.setObjectName(_fromUtf8("edit_lowera"))
        self.gridLayout.addWidget(self.edit_lowera, 4, 1, 1, 2)
        self.edit_lowerq = QtGui.QLineEdit(self.gridLayoutWidget)
        self.edit_lowerq.setEnabled(False)
        self.edit_lowerq.setAlignment(QtCore.Qt.AlignRight|QtCore.Qt.AlignTrailing|QtCore.Qt.AlignVCenter)
        self.edit_lowerq.setObjectName(_fromUtf8("edit_lowerq"))
        self.gridLayout.addWidget(self.edit_lowerq, 5, 1, 1, 2)
        self.button_start = QtGui.QPushButton(self.gridLayoutWidget)
        self.button_start.setEnabled(False)
        self.button_start.setObjectName(_fromUtf8("button_start"))
        self.gridLayout.addWidget(self.button_start, 10, 0, 1, 5)
        self.edit_gridsize = QtGui.QLineEdit(self.gridLayoutWidget)
        self.edit_gridsize.setEnabled(False)
        self.edit_gridsize.setAlignment(QtCore.Qt.AlignRight|QtCore.Qt.AlignTrailing|QtCore.Qt.AlignVCenter)
        self.edit_gridsize.setObjectName(_fromUtf8("edit_gridsize"))
        self.gridLayout.addWidget(self.edit_gridsize, 3, 1, 1, 2)
        self.slider_Rq = QtGui.QSlider(self.gridLayoutWidget)
        self.slider_Rq.setEnabled(False)
        self.slider_Rq.setMinimum(1)
        self.slider_Rq.setMaximum(15)
        self.slider_Rq.setValue(2)
        self.slider_Rq.setOrientation(QtCore.Qt.Horizontal)
        self.slider_Rq.setTickPosition(QtGui.QSlider.TicksBelow)
        self.slider_Rq.setTickInterval(1)
        self.slider_Rq.setObjectName(_fromUtf8("slider_Rq"))
        self.gridLayout.addWidget(self.slider_Rq, 8, 1, 1, 4)
        self.label_Rq = QtGui.QLabel(self.gridLayoutWidget)
        self.label_Rq.setEnabled(False)
        self.label_Rq.setAlignment(QtCore.Qt.AlignRight|QtCore.Qt.AlignTrailing|QtCore.Qt.AlignVCenter)
        self.label_Rq.setObjectName(_fromUtf8("label_Rq"))
        self.gridLayout.addWidget(self.label_Rq, 8, 0, 1, 1)
        self.gridLayout.setColumnMinimumWidth(0, 100)
        self.gridLayout.setColumnMinimumWidth(1, 20)
        self.gridLayout.setColumnMinimumWidth(2, 55)
        self.gridLayout.setColumnMinimumWidth(3, 20)
        MainWindow.setCentralWidget(self.centralWidget)
        
        # set labels/text        
        MainWindow.setWindowTitle("Bayes Loop - Data Analyzer")
        self.label_Ra.setText("R_a = 0.03")
        self.label_Rq.setText("R_q = 0.03")
        self.label_const_modelparams.setText(" Model parameters:")
        self.label_pmin.setText("p_min = 10^(-7)")
        self.label_const_dataimport.setText(" Data import:")
        self.button_file.setText( "Choose data file...")
        self.label_gridsize_2.setText("x 200")
        self.label_const_paramgrid.setText(" Parameter grid:")
        self.label_const_uppera.setText("upper bound a:")
        self.edit_lowera.setText("0.0")
        self.edit_uppera.setText("3.0")
        self.label_const_lowera.setText("lower bound a:")
        self.label_gridsize.setText("Grid size:")
        self.label_const_lowerq.setText("lower bound q:")
        self.edit_lowerq.setText("-1.5")
        self.label_const_upperq.setText("upper bound q:")
        self.edit_upperq.setText("1.5")
        self.edit_gridsize.setText("200")
        self.button_start.setText("Start analysis")
        
        # connect GUI-objects to functions
        self.button_file.clicked.connect(self.loadFile)
        self.edit_gridsize.editingFinished.connect(self.changedGridSize)
        self.edit_lowera.editingFinished.connect(self.changedBoundaries)
        self.edit_uppera.editingFinished.connect(self.changedBoundaries)
        self.edit_lowerq.editingFinished.connect(self.changedBoundaries)
        self.edit_lowera.editingFinished.connect(self.changedBoundaries)
        self.slider_pmin.valueChanged.connect(self.changedSliderPMin)
        self.slider_Ra.valueChanged.connect(self.changedSliderRa)
        self.slider_Rq.valueChanged.connect(self.changedSliderRq)
        self.button_start.clicked.connect(self.startAnalysis)
        QtCore.QMetaObject.connectSlotsByName(MainWindow)

    # Bayesian Inference Algorithm
    # ----------------------------
    # For further documentation, see simulatedExamples.py.
    def compLike(self, vp, v):
        return np.exp(-((v[0] - self.qGrid*vp[0])**2 + (v[1] - self.qGrid*vp[1])**2)/(2*self.a2Grid) - np.log(2*np.pi*self.a2Grid))
        
    def compNewPrior(self, oldPrior, like):
        post = oldPrior*like
        post /= np.sum(post)
        
        newPrior = post
        
        mask = newPrior < self.pMin
        newPrior[mask] = self.pMin
        
        ker = np.ones((2*self.Rq + 1, 2*self.Ra+1))/((2*self.Rq+1)*(2*self.Ra+1))
        
        newPrior = convolve2d(newPrior, ker, mode='same', boundary='symm')
        return newPrior
        
    def compPostSequ(self, uList):
        dist = np.empty((len(uList),self.gridSize,self.gridSize))
        dist[0].fill(1.0/(self.gridSize**2))
    
        for i in np.arange(1,len(uList)):
            dist[i] = self.compNewPrior(dist[i-1], self.compLike(uList[i-1], uList[i]))
            self.progressIndicator += 1
            self.button_start.setText('Processing data... ('+str(int((self.progressIndicator/((len(uList)-1.0)*2.0))*100))+'%)')
            self.app.processEvents()
    
        backwardPrior = np.ones((self.gridSize,self.gridSize))/(self.gridSize**2)
        for i in np.arange(1,len(uList))[::-1]:
            like = self.compLike(uList[i-1], uList[i])
        
            dist[i] = dist[i-1]*like*backwardPrior
            dist[i] /= np.sum(dist[i])
            
            backwardPrior = self.compNewPrior(backwardPrior, self.compLike(uList[i-1], uList[i]))
            self.progressIndicator += 1
            self.button_start.setText('Processing data... ('+str(int((self.progressIndicator/((len(uList)-1.0)*2.0))*100))+'%)')
            self.app.processEvents()
        
        return dist[1:]
        
    def compPostMean(self, postSequ):
        qMean = [np.sum(post*self.qGrid) for post in postSequ]
        aMean = [np.sum(post*self.aGrid) for post in postSequ]
        
        return np.array([qMean,aMean])
    
    # Plot Routines
    # -------------
    # The following functions allow to plot the reconstructed posterior mean
    # values along with the corresponding marginal distributions as well as 
    # the time-averaged joint posterior distribution
    def plotPosteriorSequence(self, postSequ, postMean):
        plt.subplot(121)
        margPostQ = np.sum(postSequ, axis=2).T
        
        plt.imshow(margPostQ,
                   origin=0,
                   cmap='Blues',
                   extent=[1]+[postSequ.shape[0]]+self.boundaries[2:4],
                   aspect=.8*postSequ.shape[0]/(self.boundaries[3]-self.boundaries[2]))
               
        plt.plot(np.arange(1, postSequ.shape[0]+1), postMean[0], c='k', lw=.75)
        plt.xlim((1,postSequ.shape[0]))
        plt.ylim(self.boundaries[2:4])
        plt.title('persistence')
        plt.xlabel('time step')
        
        plt.subplot(122)
        margPostA = np.sum(postSequ, axis=1).T
        
        plt.imshow(margPostA,
                   origin=0,
                   cmap='Reds',
                   extent=[1]+[postSequ.shape[0]]+self.boundaries[0:2],
                   aspect=.8*postSequ.shape[0]/(self.boundaries[1]-self.boundaries[0]))
        plt.plot(np.arange(1, postSequ.shape[0]+1), postMean[1], c='k', lw=.75)
        plt.xlim((1,postSequ.shape[0]))
        plt.ylim(self.boundaries[0:2])
        plt.title('activity')
        plt.xlabel('time step')
        
        plt.tight_layout()
    
    def plotAveragePosterior(self, avgPost):
        qValues = np.linspace(self.qBound[0], self.qBound[1], self.gridSize+2)[1:-1]
        aValues = np.linspace(self.aBound[0], self.aBound[1], self.gridSize+2)[1:-1]
        
        plt.figure(figsize=(5,5))
        plt.contourf(qValues,aValues,avgPost.T, cmap='Oranges', zorder=0)
        plt.contour(qValues,aValues,avgPost.T, colors='k', linewidths=.5, zorder=1)
        
        plt.xlabel('persistence')
        plt.ylabel('activity')
    
    # Data Import
    # -----------
    # The software loads txt-Files using numpy's loadtxt function. Only data
    # formatted in two columns separated by whitespaces is currently supported.
    def loadFile(self):
        filename = str(QtGui.QFileDialog.getOpenFileName(self.centralWidget, 'Choose Data File','','*.txt *.csv'))
        try:
            if filename[-4:] == '.txt':            
                self.data = np.loadtxt(filename)
            else:
                self.data = np.loadtxt(filename, delimiter=',')
            
            # only 2D-data is supported at the moment
            if self.data.shape[1] != 2:
                QtGui.QMessageBox.about(self.centralWidget, 'Error loading data', 'The imported data is not formatted in two columns.\n' \
                                                                                  'The program currently only supports two-dimensional data.\n\n' \
                                                                                  'If provided as a *.txt file, data values should be separated by whitespaces/tab-stops.\n' \
                                                                                  'Note: Microsoft Excel sheets can be exported in this format.\n\n' \
                                                                                  'If provided as a *.csv file, data values should be comma-separated.')
            # at least 3 time steps have to be provided
            elif self.data.shape[0] < 3:
                QtGui.QMessageBox.about(self.centralWidget, 'Error loading data', 'The imported time series data is not sufficient.\n' \
                                                                                  'At least three time steps must be provided.\n\n' \
                                                                                  'If provided as a *.txt file, data values should be separated by whitespaces/tab-stops.\n' \
                                                                                  'Note: Microsoft Excel sheets can be exported in this format.\n\n' \
                                                                                  'If provided as a *.csv file, data values should be comma-separated.')
            else:
                self.button_file.setText('Successfully imported ' + str(self.data.shape[0]) + ' data points. Press to reload...')                
                
                # enable parameter settings
                self.button_start.setEnabled(True)                
                self.edit_lowera.setEnabled(True)
                self.edit_uppera.setEnabled(True)
                self.edit_lowerq.setEnabled(True)
                self.edit_upperq.setEnabled(True)
                self.edit_gridsize.setEnabled(True)                
                self.label_const_modelparams.setEnabled(True)
                self.label_const_paramgrid.setEnabled(True)
                self.label_const_uppera.setEnabled(True)
                self.label_const_lowera.setEnabled(True)
                self.label_const_lowerq.setEnabled(True)
                self.label_const_upperq.setEnabled(True)
                self.label_pmin.setEnabled(True)
                self.label_gridsize_2.setEnabled(True)
                self.label_Ra.setEnabled(True)
                self.label_Rq.setEnabled(True)
                self.label_gridsize.setEnabled(True)
                self.slider_pmin.setEnabled(True)
                self.slider_Ra.setEnabled(True)
                self.slider_Rq.setEnabled(True)
        except:
            QtGui.QMessageBox.about(self.centralWidget, 'Error loading data', 'Wrong data format. Data file should contain two columns of floating point numbers.\n\n' \
                                                                              'If provided as a *.txt file, data values should be separated by whitespaces/tab-stops.\n' \
                                                                              'Note: Microsoft Excel sheets can be exported in this format.\n\n' \
                                                                              'If provided as a *.csv file, data values should be comma-separated.')
    
    # Parameter Settings
    # ------------------    
    def changedGridSize(self):
        rawInput = self.edit_gridsize.text()
        
        # check whether input can be transformed to int      
        try:
            newGridSize = int(rawInput)
        except:
            self.gridSize = 200
            self.label_gridsize_2.setText('x 200')
            self.edit_gridsize.setText('200')
            self.changedSliderRa()
            self.changedSliderRq()
            QtGui.QMessageBox.about(self.centralWidget, 'Error setting gridsize', 'Choose an integer number greater than zero.')
            return
        
        # check whether gridsize is positive        
        if newGridSize <= 0:
            QtGui.QMessageBox.about(self.centralWidget, 'Error setting gridsize', 'Choose an integer number greater than zero.')
            self.gridSize = 200
            self.label_gridsize_2.setText('x 200')
            self.edit_gridsize.setText('200')
        else:
            self.gridSize = newGridSize
            self.label_gridsize_2.setText('x '+str(self.gridSize))
            self.edit_gridsize.setText(str(self.gridSize))
        
        # reset Ra/Rq-values        
        self.changedSliderRa()
        self.changedSliderRq()
    
    def changedBoundaries(self):
        rawInput = [self.edit_lowera.text(), self.edit_uppera.text(), self.edit_lowerq.text(), self.edit_upperq.text()]
        
        # check whether input can be transformed to floating point numbers        
        try:
            newBoundaries = [float(i) for i in rawInput]
        except:
            self.boundaries = [0.0,3.0,-1.5,1.5]
            self.edit_lowera.setText(str(self.boundaries[0]))
            self.edit_uppera.setText(str(self.boundaries[1]))
            self.edit_lowerq.setText(str(self.boundaries[2]))
            self.edit_upperq.setText(str(self.boundaries[3]))
            QtGui.QMessageBox.about(self.centralWidget, 'Error setting boundaries', 'Choose floating point numbers.')
            
            # reset Ra/Rq-values        
            self.changedSliderRa()
            self.changedSliderRq()
            return
        
        # check if proper boundaries are given        
        if newBoundaries[0] < 0.0:
            self.boundaries = [0.0,3.0,-1.5,1.5]
            self.edit_lowera.setText(str(self.boundaries[0]))
            self.edit_uppera.setText(str(self.boundaries[1]))
            self.edit_lowerq.setText(str(self.boundaries[2]))
            self.edit_upperq.setText(str(self.boundaries[3]))
            QtGui.QMessageBox.about(self.centralWidget, 'Error setting boundaries', 'The lower boundary for the activity a has to be positive.')
        elif (newBoundaries[0] >= newBoundaries[1]) or (newBoundaries[2] >= newBoundaries[3]):
            self.boundaries = [0.0,3.0,-1.5,1.5]
            self.edit_lowera.setText(str(self.boundaries[0]))
            self.edit_uppera.setText(str(self.boundaries[1]))
            self.edit_lowerq.setText(str(self.boundaries[2]))
            self.edit_upperq.setText(str(self.boundaries[3]))
            QtGui.QMessageBox.about(self.centralWidget, 'Error setting boundaries', 'Upper boundaries have to be greater than lower boundaries.')
        else:
            self.boundaries = newBoundaries
            self.edit_lowera.setText(str(self.boundaries[0]))
            self.edit_uppera.setText(str(self.boundaries[1]))
            self.edit_lowerq.setText(str(self.boundaries[2]))
            self.edit_upperq.setText(str(self.boundaries[3]))
            
        # reset Ra/Rq-values        
        self.changedSliderRa()
        self.changedSliderRq()
            
    def changedSliderPMin(self):
        val = self.slider_pmin.value()
        if val == 0:
            self.pMin = 0.0
            self.label_pmin.setText('p_min = 0')
        else:
            self.pMin = 10**(-15+val)
            self.label_pmin.setText('p_min = 10^('+str(-15+val)+')')

    def changedSliderRa(self):
        self.Ra = self.slider_Ra.value()
        raValue = self.Ra*(self.boundaries[1]-self.boundaries[0])/float(self.gridSize)
        self.label_Ra.setText('R_a = '+str(round(raValue,5)))
    
    def changedSliderRq(self):
        self.Rq = self.slider_Rq.value()
        rqValue = self.Rq*(self.boundaries[3]-self.boundaries[2])/float(self.gridSize)
        self.label_Rq.setText('R_q = '+str(round(rqValue,5)))
        
    def startAnalysis(self):
        # disable all elements during analysis
        self.button_file.setEnabled(False)
        self.button_start.setEnabled(False)
        self.edit_lowera.setEnabled(False)
        self.edit_uppera.setEnabled(False)
        self.edit_lowerq.setEnabled(False)
        self.edit_upperq.setEnabled(False)
        self.edit_gridsize.setEnabled(False)
        self.label_const_dataimport.setEnabled(False)
        self.label_const_modelparams.setEnabled(False)
        self.label_const_paramgrid.setEnabled(False)
        self.label_const_uppera.setEnabled(False)
        self.label_const_lowera.setEnabled(False)
        self.label_const_lowerq.setEnabled(False)
        self.label_const_upperq.setEnabled(False)
        self.label_Ra.setEnabled(False)
        self.label_Rq.setEnabled(False)
        self.label_pmin.setEnabled(False)
        self.label_gridsize.setEnabled(False)
        self.label_gridsize_2.setEnabled(False)
        self.slider_Ra.setEnabled(False)
        self.slider_Rq.setEnabled(False)
        self.slider_pmin.setEnabled(False)
        
        # re-evaluate parameter settings
        self.changedGridSize()
        self.changedBoundaries()
        self.changedSliderPMin()
        self.changedSliderRa()
        self.changedSliderRq()
        self.app.processEvents()
        
        # build parameter grid
        self.aBound = self.boundaries[0:2]
        self.qBound = self.boundaries[2:4]
        self.qGrid  = (np.array([np.linspace(self.qBound[0], self.qBound[1], self.gridSize+2)[1:-1]]*self.gridSize)).T
        self.aGrid  = (np.array([np.linspace(self.aBound[0], self.aBound[1], self.gridSize+2)[1:-1]]*self.gridSize))
        self.a2Grid = (np.array([np.linspace(self.aBound[0], self.aBound[1], self.gridSize+2)[1:-1]]*self.gridSize))**2    
        
        # compute posterior sequence        
        postSequ = self.compPostSequ(self.data)
        
        self.button_start.setText('Computing posterior mean values...')
        self.app.processEvents()
        
        # compute posterior mean values
        postMean = self.compPostMean(postSequ)
        
        self.button_start.setText('Saving results...')
        self.app.processEvents()
        
        # do some plotting & saving        
        self.plotPosteriorSequence(postSequ, postMean)
        plt.savefig('posteriorSequence.pdf', format='pdf')
        plt.close('all')
        
        avgPost = np.sum(postSequ, axis=0)
        avgPost /= np.sum(avgPost)
        
        self.plotAveragePosterior(avgPost)
        plt.savefig('averagePosterior.pdf', format='pdf')
        plt.close('all')
        
        # save analysis data        
        np.savetxt('posteriorMeanValues.txt', postMean.T) 
        np.savetxt('qGrid.txt', self.qGrid)
        np.savetxt('aGrid.txt', self.aGrid)
        np.savetxt('averagePosterior.txt', avgPost)
        
        self.button_start.setText('Finished analysis.')
        QtGui.QMessageBox.about(self.centralWidget, 'Finished', 'Successfully finished analysis. Saved results.')
        
        # reset for new analysis        
        self.label_const_dataimport.setEnabled(True)
        self.button_file.setEnabled(True)
        self.button_file.setText('Choose new data file...')
        self.button_start.setText('Start analysis')
        self.data = np.array([])
        self.progressIndicator = 0
        
# Main Routine
# ------------
if __name__ == '__main__':
    app = QtGui.QApplication(sys.argv)
    window = QtGui.QMainWindow()
    ui = BayesLoopGUI()
    ui.setupUi(window,app)
    window.show()
    sys.exit(app.exec_())    
