# Supplementary material for: Superstatistical analysis and modelling of heterogeneous random walks
Source: Nat Commun. 2015 Jun 25;6:7516. doi: 10.1038/ncomms8516 (PMC4491834; doi:10.1038/ncomms8516)
Supplement: Supplementary Software 1 — Python scripts and a corresponding readme-file. The first script, 'simulatedExamples.py', is a demonstration of our Sequential Bayesian Inference algorithm based on simulated data and provides extended documentation of the implementation details. The second script, 'dataAnalyzer.py', allows users to analyze arbitrary two-dimensional velocity data using Sequential Bayesian Inference. The readme-file provides an instruction to the requirements and usage of the software. [file ncomms8516-s6.zip › readme.txt]

----------------------
SUPPLEMENTARY SOFTWARE
----------------------

- We provide two Python scripts as a part of the Supplementary Information of the Article "Superstatistical analysis and modelling of heterogeneous random walks" (Nature Communications). 

- The script 'simulatedExamples.py' is a demonstration of our Bayesian inference algorithm based on simulated data and provides extended documentation of the implementation details.

- The script 'dataAnalyzer.py' allows to analyze arbitrary two-dimensional velocity data based on Sequential Bayesian Inference. 

- Both Python scripts are distributed under the MIT License (see source files). 

- The aim of this readme-file is to provide a brief introduction to the requirements and usage of the software.


simulatedExamples.py
--------------------

- This script does not depend on external data, but simulates two different examples of heterogeneous time series:
 
 * One example with piece-wise constant values of persistence and activity (regime-switching)

 * A second example with linearly varying parameter values (see Figure 3 in the main text). 

- These simulated velocity values are subsequently fed to the inference algorithm. It computes the time-dependent posterior distributions of the reconstructed parameter values. 

- To illustrate the results, we compute the posterior mean values and plot them along with the 'true' parameter values for direct comparison (c.f. Fig. 3a,c in the main text). 

- The last part of the script creates a 3D-plot of the time-averaged posterior distribution, as in Fig. 3b,d of the main text. We provide step-by-step comments within the source file to document the implementation of the algorithm.

- This script is run by Python 2.7 (Python 3.x is not explicitly supported) and needs the following modules to work properly:
  
  * numpy
  * matplotlib
  * scipy
  
- The script is started by typing "python simulatedExamples.py" into a terminal/command prompt (within this directory). Note that the execution time on a standard PC is about 30 sec. 


dataAnalyzer.py
---------------

The second script provides a Graphical User Interface for importing and analyzing heterogeneous, two-dimensional time series data, using the algorithm described in the main text. 

- For the GUI to work, Qt has to be installed 
  (http://www.qt.io/download/).

- The program is run by Python 2.7 (Python 3.x is not explicitly supported) and needs the following modules to work properly:

  * numpy
  * matplotlib
  * scipy
  * PyQt4 (Windows binaries are available for easy installation at http://www.lfd.uci.edu/~gohlke/pythonlibs/#pyqt4)
  
- The script is started by typing "python dataAnalyzer.py" into a terminal/command prompt (within this directory).

- The software reads in a text file with a series of velocity values vx and vy (floating point numbers).

- The txt-file with the velocity data should be formatted in two columns, with the values separated by whitespaces or tab-stops. Note that in case your data is stored as a Microsoft Excel sheet, you can export the data in the above format.

- Alternatively, you can import csv-files, with comma-separated values. 

- A sample data file containing 1000 time steps of a simulated, regime-switching random walk is included in this folder (sampleData.txt). 

- After starting the program, you may import your data file by clicking the top button "Choose data file...".

- Having imported your data correctly, the parameter settings become available. 

- Here, the default settings correspond to the settings used presented in the main text. 

- The algorithm uses discretized probability distributions, based on a square grid. The size can be set by varying the "Grid size" parameter. 

- Note that choosing the grid size too low (a coarse grid) may result in analysis artefacts, while increasing the grid size also increases the computation time.

- Furthermore, boundaries need to be set for the parameters persistence and activity. 

- If you encounter reconstructed parameter values near the set boundary values, it is recommended to re-run the analysis with wider boundaries.

- Using the available sliders, the ability of the algorithm to detect abrupt as well as gradual changes of persistence and activity can be tuned. 

- The parameters "R_a" and "R_q" control the detection of gradual parameter variations. Smaller values of "R_a" result in a smoother temporal evolution of the time-varying activity, while a larger value of "R_a" enables the algorithm to detect stronger fluctuations of the activity (the same holds for "R_q" and persistence).

- The parameter "p_min" controls the ability to detect sudden parameter changes. A larger value of "p_min" increases the ability to detect small parameter jumps, but also increases the probability of incorrectly detecting sudden parameter changes. 

- For further information on the choice of parameter values, see the Methods section and Supplementary Note 5.

- Having set all parameters correctly, the analysis procedure is started by clicking the button "Start analysis". The program subsequently stores the results of the analysis in six output files:

  * posteriorSequence.pdf
  This file contains a plot of the temporal evolution of persistence and activity. Posterior mean values are indicated by a black line, while the marginal parameter distribution for each time step is shown as a shaded region to indicate the uncertainty of the reconstructed values (c.f. Figure 4b in the main text).
  
  * posteriorMeanValues.txt
  A text file containing the posterior mean values of persistence (left column) and activity (right column).
  
  * averagePosterior.pdf
  A contour plot of the joint parameter distribution, averaged over all time steps (c.f. Figure 3b,d in the main text).
  
  * averagePosterior.txt
  A text file containing a matrix of probability values corresponding to the distribution plotted in averagePosterior.pdf
  
  * qGrid.txt/aGrid.txt
  Text files containing a matrix of persistence (qGrid) and activity (aGrid) values, corresponding to the probability values in averagePosterior.txt.

END.
