# Supplementary material for: Superstatistical analysis and modelling of heterogeneous random walks
Source: Nat Commun. 2015 Jun 25;6:7516. doi: 10.1038/ncomms8516 (PMC4491834; doi:10.1038/ncomms8516)
Supplement: Supplementary Software 1 — Python scripts and a corresponding readme-file. The first script, 'simulatedExamples.py', is a demonstration of our Sequential Bayesian Inference algorithm based on simulated data and provides extended documentation of the implementation details. The second script, 'dataAnalyzer.py', allows users to analyze arbitrary two-dimensional velocity data using Sequential Bayesian Inference. The readme-file provides an instruction to the requirements and usage of the software. [file ncomms8516-s6.zip › sampleData.txt]

-6.733409887095945789e-01 -1.742293319037597210e-01
9.789996783446845985e-01 -5.158978906009160648e-01
2.711178762603132508e-01 -9.595739777022813666e-01
2.950237143418081853e-01 -1.040194553713429393e-01
2.322523306262450071e-01 2.579828353297089830e-02
9.722427344531949789e-01 2.189699189766949050e-01
1.282472698458261284e-01 -1.405905821613429918e+00
7.514348802481087830e-01 5.991025484634562304e-01
-6.361707896410617735e-01 -5.342642543389076737e-01
7.818339003467142945e-01 1.242085411659482885e-01
-5.319601519861043570e-01 1.255341720854446508e-01
9.463983900763943691e-01 1.524268571713298659e-01
-1.309577267021954650e-01 -2.663703631352880574e-01
4.521104356762478682e-01 -1.410539550794798203e-01
9.654812623448087994e-01 -1.093811052923695237e-01
-9.932860661552203041e-01 -1.099295834809373318e+00
7.522883895726966141e-01 9.978336200872768291e-01
-2.392056373773886191e-01 2.131033154715212818e-01
9.672457306588153614e-01 3.243482473957355339e-01
-5.800330628474681394e-01 -4.364335516201969245e-01
-5.554230105263879835e-02 -4.688011361586627013e-01
-8.422285803497370216e-01 3.708661417990559706e-01
7.544820642988339099e-01 -8.578201811881618344e-01
-4.598947094693036086e-01 7.231838617747512465e-01
-2.299450424872115650e-01 -2.247251309752244797e-01
3.776115629815051666e-01 3.186818960888949115e-01
9.163695538043917233e-02 -5.910635054249302467e-02
8.668468432611216301e-03 -6.249153498024619946e-01
-5.529830229345179538e-01 1.601189428497612255e+00
-6.630307350781425857e-01 3.544493622806519362e-01
5.747253280664493813e-01 -1.024138381887625737e+00
-1.665583169866850510e-01 1.676259379907266700e-01
5.298726465947395381e-01 2.413969054820465088e-01
-5.805335075989797033e-01 7.439193623823012746e-01
3.540943210465545832e-01 2.036071409825512823e-01
-6.048361774777397115e-02 -6.692519725428008881e-01
5.101646224124370965e-01 -1.941354183321782334e-01
-1.378525005867822451e+00 -6.314377589217891051e-01
1.860737543652082104e+00 4.626325307012881249e-01
-9.291095494343500905e-01 -2.887027131244323530e-01
1.732057934703956859e+00 1.672247928037718268e+00
-1.062208255266174239e+00 -1.954812052098430231e-01
-1.441181499966859292e-02 2.626338685122735495e-01
-1.720867339886920921e-01 -3.339786693352778668e-01
4.432943442227434416e-01 9.210080438064618402e-01
-8.444498146883185896e-01 -1.229177563414095786e+00
1.174922540955692485e+00 8.877315835534411725e-01
1.529570742890142832e-01 -2.639578316015288584e-01
-1.157112370596353884e-01 -3.195428620028899491e-01
-4.788047407661895072e-01 6.682778058835990853e-01
-1.347869801757642261e+00 -4.187728187315891692e-01
4.557999164540210701e-01 3.387597028919729913e-01
6.656300734700792976e-01 2.499383161827485877e-01
-1.055663327192099654e+00 1.425105167204854251e+00
-2.763367355245143209e-01 -7.189694940363380304e-01
4.204754685601632680e-01 7.637073535346625697e-01
5.504149764525483324e-01 6.810934973457203334e-01
-6.138922510031166180e-01 -1.136786732520832288e+00
5.448577994046523987e-01 6.732322662980869676e-01
3.462760977694362419e-01 1.972741479800320663e-01
-1.665519973171631363e-01 8.121841591919087833e-02
-5.712808967549238837e-01 -5.404456360321538977e-01
8.479951029254338968e-01 9.196127668226410368e-01
-5.592001107017002814e-01 -1.028399667613274504e+00
-1.167128330873460351e-01 1.089921335969637584e+00
-1.340062638660628247e+00 -9.066061204690681885e-01
-8.052963650597536605e-01 7.970760653930074602e-01
1.202279946132406296e-01 -7.454373320085196930e-01
-4.372659471494967920e-01 5.463494599774694205e-01
5.152815598541830022e-01 -9.815479323709956905e-01
3.060691527131854106e-01 1.848503047647216846e+00
-5.491750972208778725e-01 -8.968326140505726851e-01
-7.734197055070490823e-01 -1.881901382918608201e-01
5.535551574798300845e-01 7.101178935362781885e-01
1.609823236012995484e-01 2.377055980628883791e-02
-7.241351041094071794e-01 -1.153562824513552632e-01
1.204063887628034069e+00 3.078713548636400482e-02
-1.299124803025009545e+00 -9.155881569598334213e-01
-8.699536757984338564e-01 5.211327697717210716e-01
3.227890765599613632e-01 -5.545010754194721336e-01
-8.668559221428098205e-01 2.936908006790223125e-01
1.393609504441250202e+00 -2.891120028085367721e-01
5.871430795547964987e-01 5.283172396572445306e-01
-6.204098842862196261e-02 -3.666657418764464049e-01
-5.655814812686199566e-01 6.521197228200301121e-02
-4.873930431110757855e-01 -1.120587332220404742e+00
8.273665012942740260e-01 1.257904682921550998e+00
-1.372285781787414005e-01 -1.361432432501409107e+00
7.449580388018703925e-01 -1.134893873309162693e+00
-4.970024044203502633e-02 1.350271359964669848e+00
3.197920583978841602e-01 -1.135241030487397662e+00
-2.574075116582902334e-01 -3.066340489873379260e-01
7.154824706465612305e-01 1.409292001401638017e-01
9.824113287524971483e-03 2.728247358637797548e-01
-1.388163550642892208e+00 -3.933910053933206696e-01
7.377079860443833681e-01 -3.953229262120587784e-01
-7.785358005158176109e-01 -3.989065199215159341e-01
1.063597691205916629e+00 2.753589524207413763e-01
1.061928654710445619e-01 -1.102628943475803425e+00
8.755766647156020266e-01 6.224429262218862391e-01
-6.492245887755286882e-01 -1.720859894614729768e+00
2.266429597697335596e-01 6.112640941290459207e-01
-7.836815190920862761e-01 -2.418644533435271859e-01
-3.010739142594660578e-01 -1.052828881949527506e+00
-2.611045792600318327e-01 5.442509151775543064e-01
6.873920178085215493e-01 -4.216418363706083694e-01
-2.151197661218610668e-01 3.327351458618587055e-01
-2.626570605503042444e-01 3.429840914552732545e-01
4.960858109803522042e-01 -3.613435129426388337e-01
3.958044401552607838e-01 -2.180341765607972937e-01
-5.418923215086800527e-01 -1.646442749991335330e-01
8.365158864994337584e-01 7.709627257812554646e-01
-7.126761572525601718e-01 9.537396070476028553e-02
1.235568400095907959e+00 3.482054163469415764e-01
-1.266719974941505455e+00 -3.722504350203073020e-01
4.645834032842984795e-01 3.414030213762524468e-01
-9.558126241583104754e-01 -3.553150318777975603e-01
2.671467086807481350e-01 8.513073341960120111e-01
1.858791636979317541e-01 2.791138531123855682e-01
-1.175080972069689089e+00 -8.750338404471887932e-01
-2.078380792334836302e-01 6.082927581055772581e-01
-1.192635326648014082e+00 -2.079304024552209029e-01
1.238715107848232577e+00 3.887609829219936808e-01
6.439490270256738036e-01 4.338746770284589993e-01
1.347501247858825524e-01 -4.003859569568131715e-01
-8.899314223673699953e-01 3.222875966812139836e-01
9.265059235153776385e-01 8.078759309623131379e-01
-3.843572834457560372e-01 6.972638216199305017e-01
-2.995640932487216856e-01 -1.144899839580626466e+00
3.841865273800506575e-01 1.508588328087701491e+00
-5.387589049576425593e-01 -1.427428517426068577e+00
8.622534920935631675e-01 2.104354590467178987e-01
-1.606510550616916388e-01 3.855462066458539838e-01
6.784037179155009145e-01 1.068894817512656026e+00
2.478165958210579722e-01 -8.464154791387740184e-02
-1.476699684604391716e-01 6.838420623746027660e-01
-4.822952822936971140e-01 -5.591562051917779996e-01
-3.904398100808183503e-01 1.004741188409359109e+00
1.180442671976104085e+00 -9.034799948693768012e-01
1.263762013775577842e-01 5.312105932153449173e-01
1.287984142750869532e-01 -6.130158740213911273e-01
-1.751656716784263379e+00 -4.796067897610210018e-01
1.664830599889276508e-01 6.843663698476960544e-01
-1.538776331025717869e+00 -4.460404304962596322e-01
2.315068725475704525e+00 -8.945569963022397264e-01
-1.220799740495307262e+00 6.832658207306767650e-01
4.389748067107644980e-01 -8.260240692089719783e-01
5.323442198790351298e-01 -3.531149771174114660e-01
-8.346565214293085733e-01 2.698321111645893833e-01
-5.152963461673307766e-01 -2.802770135173305865e-01
-6.153122927175710410e-01 -3.003734499526598545e-01
1.412525735575397068e+00 -8.479036202017771195e-01
3.764107650659640480e-01 3.236173793520187303e-01
5.359820738828598996e-01 -8.773824029859162987e-01
-7.369762281663896353e-01 4.011831977714124253e-01
1.581699193764904976e+00 1.139699560737214235e+00
-1.226218343645285591e-01 7.572043572341768947e-02
-3.138746072607910831e-01 2.664903949644382708e-01
-1.470309885982795661e-02 -5.082699487349342515e-01
-9.173500582717726282e-01 5.847635447713352974e-01
3.820282430500770432e-01 -5.641653893983322732e-02
-8.589258909550333554e-01 2.460938561159202176e-01
6.256606307691449098e-01 3.701596616885654001e-01
1.603800924720981680e-01 3.066064670284228688e-01
2.346600127691431115e-01 6.924793916726488252e-01
5.212740089818908018e-01 -5.802035356202469574e-01
-1.297508772478205730e+00 -1.803208126367580877e-01
1.668057232353581831e+00 -3.068834393877160061e-01
3.504930914377017981e-01 -3.797474939855415288e-01
-3.398706693640282106e-01 3.626420630339118878e-01
3.937922494699891418e-01 1.831013620266019215e+00
-3.762058401458935331e-01 -6.945880046061506663e-01
-2.253949542082392954e-01 2.855726930411078834e-01
1.194238268471036646e+00 -7.492563272193348833e-01
-3.358370231542411322e-01 -2.208172567681049303e-01
1.230921238794263850e+00 4.525512460313789731e-01
-2.119299402982832703e-03 2.929016315254777680e-01
1.860050648029502873e-01 2.530122484529848115e-01
1.768870463270772464e-01 3.647860375891699425e-01
3.322750459666284906e-02 -5.620765164124521540e-01
-6.677237436961389605e-01 5.223257248000212627e-01
2.543733095796291144e-02 -2.783604050285934939e-01
-1.971007434013399839e-01 -4.216947684297511767e-01
-4.843280422451961553e-01 1.426172157302832144e-01
1.694644312933028252e-01 -1.919298960531765075e-01
-1.187515940641048040e+00 -1.340594579428674882e+00
5.338787226671528607e-01 1.200918008196115494e+00
4.921960644427897380e-01 -7.218650028233219995e-02
9.644586513102904046e-01 -5.047635065135316346e-01
6.894854632447552367e-01 1.882645633626854054e-01
-6.986880759959832599e-01 -4.491661412716722590e-01
-3.600094272663850736e-02 -7.142772933967810323e-01
-8.239657813967802280e-01 -1.033249545843343831e-01
-1.899190663083776265e-01 2.052540052116160751e+00
5.220043374128917613e-01 -1.284042130084006583e+00
-3.934992892167608614e-01 8.925062912103348678e-01
-9.689362166692260248e-01 -7.502148048892606225e-01
-4.907275708457354280e-01 -1.281773940672839562e-01
-1.892505990090292134e-01 -1.153682115303715561e+00
-8.881796610232409739e-01 4.006261794760728190e-01
8.266668040762736869e-01 -1.334901767134432760e+00
-1.117117219699632624e+00 5.555455137861647907e-01
2.155900237058583357e-04 5.292078008657397081e-01
-7.367331847991940297e-01 -2.313277396777789485e-01
6.871129008194641896e-01 1.222710424772283755e+00
7.716658024542377703e-01 -7.407723143358037055e-01
-1.298182476249551742e+00 -9.672642196763632239e-01
9.187470249474805062e-01 7.725176151416702774e-01
-2.026131118182171176e-01 -5.623494110608830976e-01
7.855613631793690876e-01 -5.046064399231547926e-01
-1.715463916482669882e-01 1.714591720588212742e-02
-8.385180639627753951e-01 -3.992679759966037412e-01
4.274485074777912841e-01 3.851564128822848598e-02
-9.752048782182720643e-01 4.992982583427346688e-02
1.509660470905823226e+00 -1.554643248493536190e+00
3.639978697143825270e-01 2.707462418877511379e+00
3.515880658640741507e-01 -2.089268981433249461e+00
-1.022769297046300041e+00 3.454320094657626905e-01
1.703289118497523624e+00 1.019103712462183564e+00
-5.333839631408672233e-01 -3.964572560749951569e-01
-2.772356139559134514e-01 5.372343594132500399e-01
-9.805620980698087630e-02 -1.118181029156161577e+00
3.363728208063870850e-01 4.443294693384847172e-02
-1.343366661484701519e+00 -2.880870872697854357e-01
1.613404527844645386e+00 -2.053801012583700292e+00
-2.146425055689697992e-01 6.644056580925985500e-01
-2.010724797302174682e-01 -5.330892152015499486e-01
6.073859154437734054e-01 6.744555352927880665e-02
3.335883187259172655e-01 -4.596214762008701826e-01
2.916855382906101690e-01 -4.948579325031231546e-01
1.214179051761208328e-01 3.249939027415660875e-01
-6.692295343727047152e-01 8.146974395640084188e-01
9.305309933149579216e-01 8.409526911658937731e-01
2.876069006948613893e-01 -1.494332266829830225e+00
-3.745288633830468061e-01 -4.712006588231234527e-01
1.097364497455771026e+00 6.371826333007543086e-01
9.752568672089201307e-01 2.735219551137698102e-01
-4.159634626308700844e-01 7.208701529088502591e-01
5.414782014397044874e-01 -1.140456903404785116e+00
-1.187862202392936106e-01 -1.900157993102737919e-01
-4.800569054718228368e-01 7.196672239470901511e-01
-8.051894136212677244e-01 1.465215458150461170e-01
8.693130975576779385e-01 1.722963165406277142e+00
-6.167657076357736523e-01 -2.023415849132697453e+00
-6.724917055193335713e-01 7.358579526504489543e-01
-4.515723412543480864e-01 2.013496984025574754e+00
-3.394765606153722914e-01 -1.870658089947319080e+00
6.844757399882944737e-01 8.192506475895038331e-01
8.138422447490911704e-01 6.879381131702894114e-02
2.294300600965011316e-01 -1.353501971080603772e+00
-7.202414510158107186e-01 4.043956512323994001e-01
-7.023930833726399481e-01 -2.061523572775533775e-02
5.484711129092512127e-01 1.235287872704875278e+00
2.420648953445311280e-01 -5.860445242424106027e-02
2.049616374994697732e-01 -7.507920586717735378e-02
4.008312094604357112e-01 1.559159167768387810e+00
4.015639796425016228e-02 -4.875592739893084282e-01
2.920069103927107612e-01 4.522552018751241354e-02
-6.384115658628359835e-01 -5.411317283643216625e-01
7.798047389981036526e-01 6.334614781359154678e-02
-1.268740593089960678e+00 5.374155081511046150e-01
1.324200739245807945e+00 2.461369823875099727e-01
2.838611264146299051e-01 8.415557475803616683e-01
-2.907690585508200254e-01 -1.076011210880013724e+00
8.391640343460728957e-01 1.154835894367864713e+00
8.150049699830097527e-01 8.208442521844194761e-02
-4.584611469816528007e-01 2.645351105666038372e-01
-5.956141956386601377e-01 -1.445109066605389181e+00
3.316870675682028202e-01 7.321722059999813403e-03
-3.290951679407205788e-02 4.122621059110214148e-01
-4.609040596545348201e-02 -1.026167764923215930e+00
-1.948943875289076977e-01 2.513246093387204727e-01
-8.761335699206929117e-01 -1.535630134590788565e+00
4.392192170680941365e-01 1.578696159624016770e-01
-2.650447590303583456e-01 -3.622586280013498361e-01
-2.892240773865888404e-01 -3.235865425665687689e-02
2.083953617766612365e-01 -3.057299065563132690e-01
-1.043307993032227543e-01 1.859332326306616379e-01
-2.060932091560144119e+00 -6.218501839386898489e-01
2.560985108037994173e-02 1.580156230518260818e+00
-3.655378742033784101e-01 -2.090442452297814890e-01
-3.182340843222352111e-01 8.603954118649287386e-02
6.893592997689481638e-01 -4.623155147204161680e-02
-2.018909121661560668e-01 -1.546005936337938147e+00
3.202748664063018169e-01 8.644738666040375774e-01
-1.594312648897995288e+00 -1.018232832626875028e+00
7.840270065683894174e-01 -2.861431488290658853e-01
-1.128256259806304618e+00 3.461230441320037321e-02
2.420420485660362275e-01 -6.212667492900504351e-01
-7.586506078612501591e-01 1.803999363748866047e+00
3.188192806296962778e-01 -1.258160165135224551e+00
-6.928452208851059169e-01 -2.003614970062924661e-01
3.837724207072618077e-01 4.040829712665576223e-01
1.419242382460225715e-01 8.282612369600217406e-01
-2.556441457113514670e-01 1.185663540590917941e+00
1.682045255331969802e-01 -6.695627505112864419e-01
-4.683676075989215426e-01 7.750467966136018738e-01
6.860091438372830641e-01 -3.925341644163986010e-01
-1.091650482636870034e+00 -7.197602738371368103e-01
1.892984475743218820e+00 1.097321635525451367e+00
-4.465753351023011297e-01 -6.283403931576003743e-03
-1.845319215902539167e-01 1.763122999473192287e+00
8.587418162393577192e-02 -7.058001101505593233e-01
6.502663297444936097e-01 3.850938997885748893e-01
7.615599614017312113e-01 -5.680237653966702105e-02
-1.709670586242806545e+00 5.056257915831163796e-02
9.923352397861590068e-01 -3.475084369183743110e-02
-7.550204675165399504e-01 1.344466277280615130e-01
2.166893896995187585e-01 6.605154888498199206e-01
-3.633202765477904772e-01 -7.836593383731833562e-01
-2.406124729752393276e-01 7.444818683662346448e-01
-5.141688178966130618e-01 -5.475748972951928195e-01
-6.391288560383465711e-01 4.845192471826700875e-01
7.101701743959497604e-01 -9.973005453438583690e-01
3.151966932634753249e-02 -1.057887526066999540e-01
1.324854820712423775e+00 5.543139991004459866e-01
6.916775217283189781e-01 -1.881240971536750906e-01
-1.477806885501857570e+00 1.887620354604604977e-02
4.992216451588169512e-01 -1.074944676447167347e-01
1.538096134739876386e-01 5.855840543299414280e-01
-3.577105775836318946e-01 -1.468098297793674289e+00
1.815255304906021883e-01 2.404747001615821778e-01
-1.217623983514833919e+00 3.189128640173366502e-01
1.283784419430906931e+00 -1.195481237102858696e+00
-7.616158909508331520e-01 -3.360983756522648580e-01
-3.760673026897600191e-01 -5.084973651239853565e-01
2.169278825627330987e-01 1.156071991802821497e+00
-3.175755523547840742e-01 -7.663219225795755429e-01
8.681261955058683366e-01 7.709119056683668703e-01
-1.112674228728810943e+00 -9.984433728165347244e-01
-4.188662511463608906e-01 1.557086288100694715e-01
2.086978304927551708e-01 8.374502035886155493e-01
-8.936347019044130757e-01 -6.602780537057940657e-01
1.165861173615158619e-01 4.469830486179800499e-01
-4.833169674144759398e-01 -6.048194083069953209e-01
1.743821592076599258e-01 9.741999864397615783e-01
8.018299839973050402e-02 -2.990684016891372865e-01
1.129253255168692210e-01 8.393393120286984921e-01
-7.866426950476742563e-01 -9.120616749254915057e-01
4.160275562911348590e-01 1.205284230436827642e+00
1.266468133915405470e-01 -7.452033472916352874e-01
4.601460498917368802e-02 5.372080718030133317e-01
-7.906633339779234326e-01 5.093220804242259980e-02
4.900259583444682154e-01 -3.480013584040282937e-01
-2.618663426635998714e+00 1.270636965623042736e+00
1.120648154524704898e+00 6.226348388273587053e-01
-2.317154136999812208e-01 7.315924743701434085e-01
1.605945723827831018e-01 1.912537922395708412e-01
-6.565308556859381639e-01 -3.330660378497359297e-01
7.589284097439935595e-01 6.744120704103447883e-01
-2.043978195140089937e+00 -1.880483790211221029e+00
2.896873578758790924e+00 4.878342786222242822e-01
-1.416092219634243587e+00 4.014361283115056578e-01
3.970302476489965815e-01 -1.099546885622449538e-01
-1.462453551956065079e+00 -4.068628010519396709e-01
8.092827777983233606e-01 6.313691269716688037e-01
-1.478594626448414551e-01 -2.188524626794192685e+00
1.128316355112295888e+00 3.629231967339446863e-01
7.746287451222277909e-01 1.117409219396695574e+00
-3.856080642734473485e-01 -4.916643252660429786e-01
8.573815216614536494e-01 -8.069231208349001427e-01
4.829095320624166021e-02 1.262482067458555179e-01
-4.648428903884361252e-01 -1.707485313325751486e+00
1.484599796443459185e+00 1.486330441270695024e+00
-1.145934587754112055e+00 -1.911727334988847726e+00
2.036117448834731669e-01 2.229290817203497532e+00
-3.898827832954490091e-01 -1.961645210807263950e+00
-1.239582770417812174e+00 8.578430494915763038e-01
3.582157937741812792e-01 -1.239527290555303196e+00
5.362025598828268347e-02 -1.704509272294842948e-01
5.990910287703912207e-01 -4.120078151649664289e-01
6.585311794234142146e-01 4.584305756149884004e-01
-6.389217306048562417e-01 6.555653664041183326e-01
-3.118253857416788399e-01 -1.099975873986494879e+00
9.848762240837017901e-01 2.195100775242966873e-01
-1.556842126606767573e+00 -1.140003747215346808e+00
1.143838470242101613e+00 1.569063932951673568e+00
1.994796581867962493e-01 -8.515090036713329757e-01
2.300278923078409865e-01 8.540876864528544887e-01
5.256790043412903346e-01 -2.604681990491797827e-01
-1.031419123116886993e+00 -5.335276165878226617e-01
8.797615497715968180e-01 3.744593277928464081e-01
-3.483001101301309577e-01 -2.889020339767293111e-01
2.100152280138062322e-01 -9.990092130140009186e-01
1.168265628934579636e+00 8.294762922298490881e-01
1.296016647021865920e-01 -5.713574294401726483e-01
-1.788534142605817667e-01 8.722750304986023329e-01
-3.171146193294720195e-02 -2.800944633709817611e-01
-4.536121186303214703e-01 4.188839864908756594e-01
5.454808572889136009e-01 -9.312756113217619536e-01
8.535967912378319422e-01 -3.696589767972979779e-02
-8.369474296268254454e-01 2.283801449903796466e-01
7.140696315481107614e-01 -2.927069738253323949e-01
-1.257492044641880913e+00 -8.006036007822128209e-01
1.793004082104357577e+00 7.394946029179643165e-01
-1.018697618444500019e+00 -2.478576553942267446e-01
-9.934213154527351541e-01 1.323443654979215234e+00
1.044943394537665160e+00 -4.196082386624024885e-01
1.991379690951513570e-01 1.789412076015753361e-02
-1.264921209587246409e-01 -1.154504432184583873e+00
7.882010843874739936e-02 -2.138867415492644586e+00
1.229979142162541672e+00 -1.107117936702217698e+00
-1.934671703858811043e+00 1.588100509015074047e-01
-1.585147810031988680e+00 -1.099831274596069219e+00
-7.574548986123524896e-01 -2.956027626475524528e+00
2.121025481768153753e+00 -8.646706182927004214e-01
-2.933428542135049222e-01 -2.380615249178020532e-01
-4.386478166597970185e-01 -9.870199815739658655e-01
7.296556731579990629e-01 -3.331441118707593851e+00
-2.030343956058763055e+00 -1.332969147671593468e+00
2.662738821103054043e+00 -2.668934797747481991e+00
4.329657450239036365e+00 -2.233305116517874112e-01
-1.762339887970561181e+00 3.032671997758290550e-01
-3.799786456495585774e-01 -2.541671210283172888e-01
-4.712393864513580444e-01 -8.140940201568851453e-01
-6.380988190024606821e-01 7.140070497104333835e-01
-1.135664774122241871e+00 1.569647658803185575e+00
8.989675132551506742e-01 7.041566128777926314e-02
2.896846390401838889e+00 -2.386784961303343611e+00
2.791160783421305913e-01 -3.035000631260428072e+00
-6.168651598129015756e-01 -2.648026658484248230e+00
1.462650713067179531e-01 -6.698161384081524616e-03
2.373093821270707782e+00 -1.048082620711782598e+00
3.145467732786000337e+00 1.045754544640815853e+00
1.632298683733486744e+00 1.303089239010829736e+00
-8.585598642155750637e-01 3.283721830431955979e+00
-8.988256666173970455e-01 1.089002995933959550e+00
-1.909648244528845407e+00 4.804879240028364862e+00
-7.158767644859489465e-01 1.835755501572696957e+00
5.865912277723064339e-01 1.051214408764399977e+00
2.598344909843953943e+00 1.622385181183846115e+00
1.652850302071164457e+00 -1.590952237455121265e+00
1.030209742074019941e+00 -7.072165457337051819e-01
1.768760938363072022e+00 2.820632872590520090e+00
-3.218226076104142575e-01 6.815421021876322261e-01
3.682430485998020586e-01 -8.314258717226280515e-01
-4.829188191551510023e+00 9.098344073304345248e-01
1.349624968704141281e+00 -2.633518793627700472e+00
1.310495454565780760e+00 1.088442519481486181e+00
6.511313355347968512e-01 -2.016025965373514861e+00
-6.773224428541471664e-02 2.087163949976392763e-01
7.958121387191693374e-01 3.299643836235116590e-01
2.411998247748431412e-01 -1.296331613277102723e-01
-4.312201303820182852e-01 -7.487238865451745218e-01
1.988569992204321513e-01 -1.573338122063563604e+00
-9.441333448036681730e-01 -2.198923403172416968e+00
-1.217583218898349307e+00 5.934042312639489225e-01
-2.120876672132544716e+00 1.894529583396317995e-01
-1.222036068299937606e-01 3.089161661397620495e+00
-4.725235631512066936e-01 -1.268727199441420650e-01
-8.972079980881333405e-01 -6.305418403843005004e-01
-7.792247943857517622e-01 8.610248469496302182e-01
-1.444284725571963746e-01 1.070494582318131549e+00
-1.120484913385153991e+00 -2.367158789314105505e-01
9.787496493699318068e-01 4.053716012652378575e-01
1.490018682513312154e+00 -1.154654349768448274e+00
5.591066524396072213e-01 -1.518742074959436861e-01
2.494909886655284126e+00 -3.830364304280462484e+00
-2.910641587595833357e+00 2.195336031696406565e+00
-1.280169381062612466e-01 1.971687716873243179e+00
6.379206086000600573e-01 1.541031280046293972e+00
1.454959211435755906e+00 -4.882538393917933983e-01
-2.710026960245407235e+00 3.200787157032221941e+00
1.306388740631126311e+00 -5.404812764597981545e-01
3.385842886597715040e+00 9.972132854230475463e-01
1.135177742583860505e+00 4.350271747561224034e-01
-1.025930152128864958e-01 9.054399872848459818e-01
-1.829877586540827661e+00 -2.234507838464716567e+00
-2.093607559713048794e+00 -1.436892071431442375e+00
-3.017094525354765189e+00 -2.261618523170647321e-01
-1.365904202871621287e+00 -3.822655575920842486e-01
9.823191029729216872e-01 -3.380393464503913536e-01
1.367463189852896166e+00 -2.046570634573067426e+00
-8.922382227528831145e-01 -1.412395926359768072e+00
-8.051368291784357645e-01 -2.878135419765539549e-01
4.176200647800368260e-01 8.190753635569824054e-01
1.324658126710988482e+00 8.408394234315510474e-01
2.984060969555513143e+00 -1.468802041270406700e-01
-9.157331021793824188e-01 -1.355112136768633624e+00
-1.371099951494392677e+00 1.854855929659267488e+00
2.690340691520741734e-01 2.558254144529690688e+00
-4.840686841624351477e-01 2.969054460535688555e+00
8.568837896505301366e-01 1.607836806075554126e+00
-8.263457433818266473e-01 -8.489519600537607236e-01
-1.007654284869477834e+00 8.210422794867380247e-01
-9.788340083492033106e-01 -4.795369286728676239e-01
-1.745709789937214484e+00 -5.015236987954685421e-01
-1.768640211536513185e+00 -1.691431019351250953e+00
-1.931607154511472135e-02 -8.308404325111600208e-01
5.710117802442687962e-01 1.155214882255746200e+00
1.218070602381605416e-01 -1.276831661453893707e+00
1.048522223195512248e+00 6.871626780499877629e-01
1.835554099897938052e+00 6.066533927761338374e-01
4.306133523152932963e-01 5.169911545002566777e-01
6.970215112562856419e-01 -1.604941888674985773e+00
-1.437556304129413043e+00 -3.311775634065475149e+00
-8.213090987724789294e-01 -1.939043145277717706e+00
5.701771055964144352e-01 -3.968752769145055259e-01
-1.295662095469728214e+00 2.082194094511124582e+00
6.840243824491925029e-01 -2.458827603335461909e+00
1.445560349055555083e+00 -1.239385627323739802e+00
7.077740394204684593e-01 1.960327827901948927e+00
2.655786143459124005e-01 6.640258054923584563e-01
-1.530192095842206890e-01 4.750485871172010377e+00
-1.656389149070668809e+00 1.736307991374939963e+00
2.002027884250550116e+00 8.599103203393376749e-01
3.861935484490526260e-01 7.434456921204636304e-01
1.950544104940813428e+00 9.859740087981729018e-02
1.384878754314904814e+00 1.023467676661709014e+00
7.277058808007113022e-01 1.081395487998741078e+00
-3.288273816551519069e+00 -1.069680461558550011e+00
-7.399235085789702682e-01 -9.753170089465141857e-01
5.097799309461359396e-01 -2.291980322824768823e+00
6.053006331890464775e-01 2.293653741067009477e+00
1.942976973952328823e+00 2.907894658927456799e-01
2.777459610886816588e+00 -6.125381882619097551e-01
2.259522712590508853e+00 -5.468978585548032179e-01
-1.935321526220897592e+00 2.928214635341190863e+00
-1.011172619312583176e+00 6.268647184638020953e-01
1.662894951793944420e+00 2.780809908217666937e+00
-1.432485643667846587e+00 1.830396905386924011e+00
-5.349982148237902857e-01 9.762005515203836525e-01
1.223493983275830699e+00 5.264074740270895392e-01
3.248730780650330274e+00 1.094997488500845551e+00
8.190802477008389815e-01 1.463707015008330226e+00
3.275561616715623625e+00 9.179453042416209074e-01
1.073861066637214812e+00 -9.001635826625618009e-01
-3.005282874652629999e-01 -9.002460192682162909e-02
5.542316802793598174e-02 2.980822978323330874e-01
-2.263888753853876779e+00 -9.043697662994334419e-01
-8.088408236483557445e-02 -5.360368263848918069e-01
-2.973029517660524590e+00 -9.708090379649965129e-01
3.111017116673655547e-01 -1.263955823595226846e+00
9.826831145164360848e-01 -1.482229593729953887e+00
1.270183907352419928e+00 -1.098401283711425869e+00
6.648904330819849218e-01 1.172828881358067843e-02
1.809514176011038700e+00 -1.532638984173543273e+00
-1.753543832934607360e+00 3.887817540651311576e-01
9.199402135669306757e-01 -6.918882387844327297e-01
-5.559109340694396995e-01 1.357942192410921844e+00
2.244760099474179871e+00 2.062282552264739000e+00
2.714502514019691670e+00 -1.010921148073489206e+00
-1.378314572971990337e-01 -2.763934024993746519e+00
-2.128182826363702596e-01 3.964837562605583177e-02
-6.399979247851529385e-01 2.350126952078971154e+00
-2.742343921013204344e+00 1.325131907526300168e-02
-9.129262521223994176e-01 1.978694367015355615e+00
-3.895592755799941909e+00 2.450699203975944318e+00
-1.001640004377097659e+00 2.020743149511113668e+00
-1.389583611526826190e-01 3.681579872378012985e-01
4.834041389484086682e-02 1.918052412628516556e+00
2.528002798632622561e+00 2.191688564904288761e+00
2.020307907390505697e+00 -3.687034107081449408e-01
1.572487036895166002e-01 -1.905702063244220756e+00
-3.465947031985061599e+00 6.501694206395586262e-01
-3.768839976732258901e-01 5.675738464057825672e-01
3.882744180858487271e-01 1.214891989421697183e+00
1.076075808462316985e+00 1.195021796292576211e+00
1.172362899117205037e+00 -1.221222507150227177e+00
-1.950583293326750400e+00 -1.242857015037829971e+00
1.668540487418980867e+00 -5.226529727982967000e-01
5.441949515545670968e-01 4.420872749066326324e-01
-1.413068550210664132e+00 5.814903121861686452e-02
-2.682154290204915803e+00 3.904564204995492060e-01
9.718548359068338582e-01 -1.413019086805371582e+00
1.170307237192256933e+00 -1.061650575137978114e+00
-3.371867126600413211e+00 1.212417325706747651e+00
-2.594183311331069497e+00 -6.088079285448964040e-01
-3.280852281196256492e-01 -3.078092672658089946e+00
-2.738850220346894293e+00 1.871225989165028469e-01
-5.919506736048396611e-01 -1.100988733161821109e+00
-3.051097973097689930e+00 -8.021140730014040265e-01
-3.136516999096146119e-01 -1.237249736432550096e+00
7.490880489198707970e-01 -1.088611896606674012e+00
3.769643074954949213e-01 -1.523693868767381776e+00
-2.828857660880456093e-01 6.785911574129199764e-01
-1.305528393366588658e+00 -2.185709365905509904e-01
-6.744465462871447325e-01 6.629462660854200662e-01
-1.174027926823767665e+00 3.639392055778701618e+00
-1.424069906256225426e+00 -7.239014687004496906e-03
1.597923504844991349e+00 -2.401094243077976087e-01
1.399990639155958672e+00 5.534617889711725969e-01
3.769232738611315581e-01 -2.153937494825192700e-01
-8.130598483844662105e-01 1.517452763710402941e+00
3.060343796487305479e+00 -2.638538547665534306e-01
1.083116948125128820e+00 -9.377897502168986987e-01
3.629661718419347594e+00 -2.211396630730106394e-01
2.203103298302370172e-01 -1.286943091170784426e+00
4.959946424196343129e-02 -1.224424899564040325e+00
1.386044950108137330e-01 -1.547784448506029920e+00
-4.220515600056223837e-01 -3.700928550498405745e-02
-5.249115350168793714e-01 -1.413242661385525123e+00
1.169272485077650137e+00 8.843463935723749891e-01
1.847184494829071211e+00 9.830307134027552740e-01
-2.378530011287443013e-01 1.574010371016233978e-01
-2.298893476219622922e+00 1.379324441319131900e+00
-2.585111634567216488e+00 -6.477241895334877597e-01
-3.033893631989635686e+00 2.111526608431820440e-01
-1.844885776396496535e+00 3.795375031939055566e-01
3.052708692178081051e+00 1.481128199276937174e+00
1.777242472702389442e-01 1.371029690165221360e-01
4.969333501868584690e-01 4.007806124534000425e+00
2.961927767271298251e+00 3.643273453172159115e+00
1.040399401895150122e+00 3.048041712406637238e-01
-1.076420366559063702e+00 -7.018140629832136934e-01
-2.147770732218060585e-01 -3.144448435787141172e+00
3.065389716405009679e+00 -2.326375764591311679e+00
2.302424049155356034e+00 7.429402901426307437e-02
-2.025352268589114324e+00 2.514826909109779685e+00
-3.372437345256017238e+00 1.915234858882242985e+00
-4.995278032945941193e-01 8.564805889916782267e-01
-7.101556591284058362e-01 -2.040103821697819342e+00
-1.391901716657187205e+00 -2.484487572701710612e+00
-1.842511488341366466e+00 -4.391907177505095738e+00
-5.509166411889904191e-02 -3.696306192657292655e+00
-1.502713060020629765e+00 1.089999492843409357e+00
-3.296613983013016114e+00 5.023628544363750725e-01
-3.564883921000800981e+00 2.493142366888830841e-01
2.811201271069894148e+00 -1.796608448752466058e+00
5.406738480527540913e-01 -1.945987990044110161e+00
2.520210129141992716e+00 -3.268801805024584173e+00
1.538461627103511198e+00 -7.692461045863483449e-01
1.730976059110921561e+00 2.632381166032976338e+00
-1.535323597387336925e+00 4.758404395034979473e+00
-6.792673685825771912e-01 2.402415554890617422e+00
4.772194558247071505e-01 2.188930691492206648e+00
2.429019414501884799e-01 7.109146412334237386e-01
3.133413250321122057e-01 7.285317709427809874e-01
-4.765931584522560271e-01 -1.256569969223644501e+00
-6.291586340921277998e-01 8.232960957111763456e-01
-5.115192106193245936e-01 1.470428165151067779e+00
-2.981065964319947525e+00 -1.525959051288178214e-02
1.381261098791715103e-01 9.993284777825846010e-01
2.557753768813935680e-01 -3.930515538476644921e-01
-3.170625310188947221e+00 1.092090375809113834e+00
4.647013147018924650e-01 7.702431729159175955e-02
-3.045851853756174510e+00 6.857428812546182417e-01
-9.601111083936688662e-01 4.993725130130408640e-01
-7.785208133538408237e-01 -8.309006332378923165e-01
4.614612151761136039e-01 -1.025087016161389197e+00
7.383660408109188333e-01 -5.841805071074519518e-01
1.775207588240186984e+00 -5.388123258229905455e-01
1.465265805228550544e+00 -8.357093436762182970e-01
1.161362701341747794e+00 -3.072514450091122229e-01
-1.908988263302674238e+00 -1.069379454687315184e-01
-6.225522110901734463e-01 1.692700687381842428e+00
1.185292651347349624e+00 -1.262739020603866891e+00
2.645917605270127204e+00 5.348520222381683009e-01
-5.775780588504919599e-01 9.290658341346889060e-01
-2.855546196066032771e-01 -4.817633825977267192e-01
2.351218934867449040e+00 9.908081931326483405e-01
2.722901244253680630e+00 1.773161144637143360e+00
5.979898208937479698e-01 -7.005863275429264903e-01
-3.511719202075576529e+00 -5.033574044008348736e+00
-3.266581458687345396e-01 -2.180750749936975819e+00
1.190598398824315618e+00 -6.366340611843458452e-01
7.364145637732616434e-02 -3.652998779656537742e+00
1.289249981635627540e+00 -2.160888498258975776e+00
-1.481485263002650710e+00 -2.484295436984437444e+00
-1.077826641037996080e-01 -8.624647772330207296e-01
1.266882144886608552e+00 1.925659036920644551e+00
2.675057438510566876e-01 1.134785189195011590e+00
-4.034344733075737044e-02 -1.881453202359272048e+00
1.553515339150703056e+00 2.302198804139714561e-01
1.768771717117957554e+00 3.805937411639908063e-01
-2.096417145631237045e+00 -1.917919245271372475e+00
-1.065474945906287996e+00 1.099227181365839634e+00
-6.627495754926253646e-01 5.173910685678388965e-01
-1.846117754584250259e-01 1.623058889333288901e+00
5.730561579056357990e-01 -4.819178939801431194e-01
-1.214300313849955293e+00 -1.695887392577903885e+00
1.763180292657219539e+00 -1.616872601710990787e-01
-3.363017569009563612e+00 7.532639519538572026e-01
-1.812434960268142214e+00 3.251670552914638801e+00
1.739670324494840159e+00 -3.908751471184092052e-01
1.047610927392818692e+00 5.815639376008482353e-01
1.692149478709869814e-01 -1.768308447586750543e-01
4.778977574061727962e-01 -1.849718928731898804e-01
-1.539789290695148471e+00 -1.572183537771217665e+00
-4.949173239299092253e-01 -9.171768935214222873e-01
-2.129195944714593058e-01 -1.108395219446428159e+00
-2.058333437440373448e+00 1.666663045189793468e+00
1.162251378878997432e+00 -3.238127044773260188e-01
5.149952526272301156e-01 3.505126729691500076e-01
-1.074044121423624709e+00 -2.720305051666143559e+00
7.358767790128267761e-02 6.046790266291347526e-01
2.541958303416482323e+00 2.424048124449243780e+00
2.102260678288482287e-01 2.216835105199137956e+00
-5.802030755020626263e-02 2.107103568984861397e+00
1.648323360672220739e+00 -2.354615446257708911e+00
-3.016973971737719751e+00 9.109225406893325383e-01
-3.168706942990436648e+00 2.679600509159671518e+00
-3.852470413107527136e-01 -1.720583772138149836e+00
-3.149133778054308053e+00 -1.426320685309800051e+00
-4.247625627894687561e+00 -6.717351765657503249e-02
-5.078562365995675787e-01 1.553820557446848882e+00
-2.224207956468737812e+00 1.372810140695956527e+00
-6.717896891117565161e-01 1.876254334433424376e+00
-4.221369088320520158e-01 -1.428274006929026285e+00
-1.880258357834005745e+00 -2.461032513662014587e+00
-1.738281369942616061e+00 -2.412998899727579971e+00
-1.993552542755309798e+00 -2.433690672787118814e+00
-1.313938799930487011e+00 -2.187894774765720918e+00
-1.669561724983380957e+00 -2.670303827440096089e+00
-1.672867097296883765e+00 -2.742972225127228825e+00
-1.731267109269624127e+00 -1.855867382290842249e+00
-1.446977618609353256e+00 -1.503971306598147484e+00
-1.175342302939241801e+00 -1.144301595664792170e+00
-9.539758273018187351e-01 -1.061748488823480496e+00
-1.017234203474286725e+00 -8.798770600033946065e-01
-4.174644973155906547e-01 -6.478202123403125068e-01
-5.403963287591102560e-01 -6.864915122589498875e-02
5.073233271880478457e-02 1.316535906840388681e-01
-7.440244887482470038e-01 -5.786183000224132122e-01
-3.648962380318734322e-01 -4.158802135523156918e-01
6.471736627173139134e-01 -1.980395294080198598e-01
1.237490663595644858e+00 9.904605147336411619e-01
1.182909982795277593e+00 1.233226245580573810e+00
1.021026605374697915e+00 1.245255158939912343e+00
6.192296744999765679e-01 1.244987983373071483e+00
3.441124678617796251e-01 1.875393130863282076e+00
3.575433987824016002e-01 1.434425011439949271e+00
3.309966942482543972e-01 2.233318290468957912e+00
1.468987487371109513e-01 2.569680628630633290e+00
6.614858140895080174e-02 3.096858327600503280e+00
4.598505276184106094e-03 2.759262400913097046e+00
-3.346410926293591492e-01 2.686571892944819684e+00
-1.028451033841390805e+00 2.433420720518681080e+00
-1.382635532392918698e+00 2.495743333232028682e+00
-1.273467115045182396e+00 2.322511085929062968e+00
-1.722746635961927453e+00 1.372070720208153238e+00
-1.373818670000838571e+00 1.695377672910133970e+00
-1.511994689318160390e+00 9.297988510033151632e-01
-4.757906516076535475e-01 5.927427374793839965e-01
-8.712914122411528073e-01 -7.246976324705767247e-02
-1.535765809019991490e+00 -6.472444365056236881e-01
-1.534791737666011624e+00 -6.622265475119474276e-01
-7.880053012245613608e-01 -8.050174195117104636e-01
-4.861284104301132336e-01 -9.436844897513985142e-02
-2.072096124740604228e+00 4.725785220569996836e-01
-1.239350965653363001e+00 6.683956361811336233e-01
-1.394803844254421499e+00 7.594104504913709031e-01
-1.012042663857407376e+00 1.832098066693295113e-01
-1.237436596354988261e+00 2.191363213878789740e-01
-1.397828230819514683e+00 1.276221649504787337e-01
-1.211209281193047493e+00 1.186639589109425907e+00
-1.502636168905454817e+00 5.905423105152004526e-01
-2.395389365757273126e+00 -4.853413680312687051e-01
-1.945402364071882717e+00 -8.602518615401952840e-01
-1.476979952834780674e+00 -1.274674175616625771e+00
-1.612070877113947143e+00 -5.834075108158376377e-01
-1.265471355952243249e+00 -3.048302435939731492e-01
-1.909318124388462490e+00 -8.772946153022114224e-01
-5.759217500534588030e-01 -3.803436609359926446e-01
-8.791072154043737541e-01 -7.572639251217290202e-01
-1.765949547208908399e+00 1.814009862921994731e-02
-9.969824663858537495e-01 -6.582884802026268689e-01
-1.286449923872806211e+00 -9.255381095030990046e-01
-9.702875406420636839e-01 -2.689143982913126951e-01
-1.050055055807215254e-01 -9.528357522600445773e-01
-2.921151926192958603e-01 -1.003308462658167866e+00
1.211790947958401587e-01 -1.740564414197419696e-01
5.200054160192285613e-01 1.734672322029937319e-01
2.653725391646730714e-01 -4.429797784986621023e-01
6.925907569734111036e-01 -2.452688026768509721e-01
1.262808014565388159e+00 3.582766516779264943e-02
4.719478235390054399e-01 8.620581726325409200e-01
1.318650663421538360e-01 7.147861000695264755e-01
3.545028002610440265e-01 5.209574997844612643e-01
4.861500692520730471e-01 4.595359409429491393e-01
7.286771859040011012e-01 1.231263711092667634e+00
4.937920642272414229e-01 1.217372074443628938e+00
1.492251616988164331e+00 1.264938673810899417e+00
8.580223001828877205e-01 4.222823000343426392e-01
1.355191304920721151e+00 6.468474220481148507e-01
1.242791457757449258e+00 1.230629875332993617e-01
9.755310081258384836e-01 1.190898758796978402e-01
1.535141855809702083e+00 -1.846256993250514067e-01
1.177455654266610585e+00 -5.788191895210169635e-01
1.347437282424782667e+00 -4.687210327778704166e-01
1.496698144785574947e+00 1.211208405514113129e-01
1.710588418837097890e+00 2.025021231328618665e-01
1.580391363651592496e+00 -3.752644703933621928e-01
2.011517822391301724e+00 -7.168233990341827955e-01
1.808313595772448767e+00 -8.515560319768322728e-01
2.205931232131630004e+00 -4.770539808504511425e-01
2.149547654531254182e+00 -1.195003424676236436e+00
1.604831180321414363e+00 -1.344621335832699272e+00
9.298846236091057316e-01 -4.351020156048156506e-01
1.518000850361743037e+00 3.562918947224887889e-01
1.902825034909227053e+00 -7.180143311226511171e-02
2.292998121646654397e+00 -2.701971926852727024e-01
9.349610483348924639e-01 -5.293478376400356789e-01
1.514862936704463703e+00 -4.620819350981044682e-01
1.657455787915756762e+00 -4.820203199921176407e-01
2.433467948708607942e+00 -2.624340913288180643e-01
1.568850644675437556e+00 4.668305834120465847e-01
1.835145714244590387e+00 -1.625724845788554807e-01
1.156544682539049962e+00 -7.022456117751066929e-01
2.212526660142171586e+00 -7.207425126936496396e-01
1.950615071229146125e+00 4.168265658711900468e-02
2.677180019289958413e+00 -1.034188229347786647e-01
1.667789483421113550e+00 1.131301296591227107e-01
2.520654616987026309e+00 2.346419087924514202e-01
1.769284855012082547e+00 1.893894137510262754e-01
1.538558158478428917e+00 1.366127116007623821e-01
1.498718494682020230e+00 6.401984104026428035e-01
1.428429540166454847e+00 4.562373397194818825e-01
1.083003379462908145e+00 5.656387646061999952e-01
1.307025094438759361e+00 1.336559512884680778e+00
1.535896509201181370e+00 1.743946514900062361e+00
8.171697716067061190e-01 1.493374933776172808e+00
5.247818472803931211e-01 1.253378758359884326e+00
6.776148072273401324e-01 1.446111971196003321e+00
9.109615554484986610e-01 1.651343959204681244e+00
3.044719741907090382e-01 1.792327459457994099e+00
-6.897982122047515707e-01 1.590754904660739655e+00
-6.108141472689532225e-02 1.861797864451969930e+00
2.456544057198987441e-01 1.124531324896747453e+00
-2.317415030723500302e-01 4.492041526652986727e-01
-4.073388870204969758e-01 4.584662031684752503e-01
-8.345484881010575284e-01 4.746696690979567701e-01
-1.068920793613846509e+00 1.513105123328143953e-01
-5.317758502368434836e-01 1.323850243961512685e-01
-1.195813124745872091e+00 -2.873508413411148821e-01
-1.485679397419922720e+00 -3.250185176161553002e-01
-1.687067404351741295e+00 9.119732056443226043e-01
-1.883030011420063543e+00 1.766480569954447244e-01
-1.520035850799648092e+00 -1.842822678380506563e-01
-1.492076648144851747e+00 -2.695363256638509952e-01
-1.678169665624378304e+00 -4.800147388562923112e-01
-1.568473589296653259e+00 -5.568545967254774354e-01
-1.585503432896453901e+00 -6.493121839138729090e-01
-1.557688243246848403e+00 -1.891867346106164693e-01
-7.264795451640270185e-01 -3.204679286585419007e-01
-7.042542163960718860e-01 -1.062786884631437001e+00
-1.750688180121717785e+00 -5.427768699613979564e-01
-2.720428970902478927e+00 9.976697940423021604e-01
-2.192096625812803179e+00 3.202069190791749786e-01
-2.234968727987591386e+00 -4.299243179355239364e-01
-2.181526953818353043e+00 -2.961356139325274084e-01
-2.158124362111381700e+00 -1.281214631306740459e-01
-1.100613096424992277e+00 8.538011313150489778e-03
-7.043594557883914309e-01 1.318770775876498824e-01
-2.857902563459981393e-01 -3.391279600885779844e-02
-9.874769672057570613e-01 -1.814886669326033486e-01
-8.955541332148755362e-01 -1.671115660513196932e+00
-1.542006418406569601e+00 -1.941294098894539744e+00
-1.513362241241594131e+00 -1.551234883258515440e+00
-1.993040125908008608e+00 -1.845054872052875661e+00
-2.056384231954028863e+00 -1.315882741732381511e+00
-1.763224599264247905e+00 -8.593508654003041425e-01
-8.252696829639054599e-01 -1.131388268673871877e-01
1.391659716046976802e-01 -6.270185348349689436e-01
-8.366771736611022803e-02 -4.730316033269497678e-01
-1.830755133464197493e-01 -8.074834748932311346e-01
-8.862796786766952151e-01 -7.811417422635765773e-01
-1.730876428556019420e+00 -1.052973840697555730e+00
-1.566846079921141444e+00 -8.623687662724290881e-01
-1.438533842796765105e+00 -1.217954103583396730e+00
-9.025029067980827602e-01 -5.589543086399695326e-01
-1.060723989692853308e+00 -3.333624496805630555e-01
-4.965305508460909900e-01 -3.996950473002541804e-01
-7.363887021373702879e-01 -2.029789094696802798e-01
-1.209649527039276640e+00 -1.731472844708141778e-01
-6.235999937286840211e-01 -2.233540606951963103e-01
-1.008117434057241191e+00 -2.645361596437553753e-01
-1.511791923787272562e+00 -3.682049349556796303e-01
-2.589950069932437593e+00 -9.916791198333703150e-01
-2.033606378242737378e+00 -3.243655599105192966e-01
-1.799795632303985649e+00 -8.353740300688365927e-01
-1.969731982463937436e+00 -1.105488838770314342e-01
-2.242840867984622566e+00 3.682298073737894084e-01
-2.028645311876096535e+00 8.369543021746452816e-01
-1.915443377346282894e+00 1.730469464217825326e-01
-2.405691434508091309e+00 7.429261159877151854e-01
-2.089632353778964280e+00 4.421933829137616456e-01
-1.718483118471256788e+00 -6.034296035306224715e-01
-1.617740649910037076e+00 -9.573850405105888139e-02
-1.141586804523493814e+00 -2.116429415546975668e-01
-1.629167973493383048e+00 9.901632854265024486e-02
-1.295593726784663557e+00 1.054917531373994244e+00
-9.307749756423601140e-01 7.536112974558764055e-01
-1.181988146455906996e+00 9.868272506794006915e-01
-6.772302507029916985e-01 1.059106543518174792e+00
-1.478872797903948211e+00 5.659465971413967234e-01
-1.658333614397387468e+00 9.225744615445659047e-01
-2.576628607546401994e+00 1.336793633433605022e-01
-2.963985850910927589e+00 -3.081524969428727223e-01
-2.307430362662011625e+00 -1.156730221277845860e+00
-2.711990885431100118e+00 -7.407102957705944402e-01
-2.316161408110464226e+00 1.761723170424492890e-01
-1.642274790479064217e+00 1.324519659522398751e-01
-1.002545464741613213e+00 4.785816620194381921e-01
-6.539472491595496040e-01 4.632720087262199860e-01
-1.654955638349685509e-01 -1.562876426382194817e-01
-5.394424418603456228e-01 -7.069082365782247690e-01
1.344014088542059837e-01 -7.158886991321119497e-01
-1.348175535523264412e-01 -2.555733001886988376e-01
1.389453329963563633e-01 6.386321431495178835e-01
-1.820111898322998578e-01 4.785847005054155723e-01
-3.540579210708136304e-01 -1.450315593401442227e-01
-9.762755451333692269e-01 1.373011453366943524e-01
-1.085114276002230094e+00 2.727501687023486943e-01
-4.164139743676097405e-01 5.478754725935972569e-01
-1.093677364939105168e-01 8.777207107216349335e-01
6.545776506926632710e-01 1.146176989821579673e+00
3.601631660325710360e-01 9.284412320404306085e-01
-2.869756609640050637e-02 1.926381833909159180e+00
9.186958292112632485e-01 1.389208902024543946e+00
4.688680048362243169e-01 1.212910362192768154e+00
1.211680865113209937e-01 1.849435118106847575e+00
9.902246749168651663e-01 1.706998228559605479e+00
-8.394876677453222413e-02 1.553574952937458065e+00
-7.605002556884231379e-02 1.441448717033139593e+00
-6.194233067353980271e-01 1.094745175185453334e+00
-1.114474714899380103e+00 1.042860569429683304e+00
-3.687821850709209759e-01 1.079632082746745603e+00
-8.001269769254644171e-01 1.589506889373456966e+00
-5.186211107114528929e-01 2.209113781940856391e+00
-5.383053806193838220e-01 1.937754606871595175e+00
-4.250701470190167974e-01 1.658734511208940665e+00
-2.529542883064346825e-01 1.252293197461520569e+00
-1.411671933229851628e-01 9.261744667310793933e-01
-8.912827555348499242e-01 1.193967576277798814e+00
-6.725008041448041762e-01 1.132312654836148846e+00
-3.583575026595950952e-01 1.366399008508734969e+00
-5.619124326971983718e-01 7.131427550954060335e-01
5.649942455260947849e-02 1.297095440913538900e+00
-1.807479120402850636e-01 1.818168148707613341e+00
-4.397223224710061773e-02 1.489353646545663601e+00
-7.382815351759497435e-01 1.518347610217214205e+00
-7.398994643458148834e-01 1.726295302699665912e+00
-1.087500527048270715e-01 1.023023985749208054e+00
-2.032996386443523817e-02 9.441630005091919964e-01
-3.145378468336813005e-01 1.338013134725635878e+00
-3.196906650663775551e-01 1.507684590846174455e+00
-2.887651456650698889e-01 1.983636950891653816e+00
-8.846173730341704289e-01 2.049181304803244341e+00
-1.017152239579810491e+00 2.934966919070793878e+00
-7.884424455784920793e-01 3.153516921802497652e+00
-8.721131132319970281e-02 2.818667358349713936e+00
-5.276283802133293621e-01 2.102809110636322032e+00
-1.982835286539600395e+00 1.384008708854778780e+00
-2.589100624807086248e+00 1.395122016776288110e+00
-2.152485737427658918e+00 3.379561285078043209e-01
-2.098740801363289332e+00 4.470448460554979908e-01
-1.838843971769291707e+00 1.191299565537448979e+00
-1.444707842017917576e+00 1.934877269831258628e+00
-1.455126422354961147e+00 1.985697568042396277e+00
-1.428406968316648484e+00 2.361954378268413812e+00
-2.062282068295122617e+00 1.325123824448221743e+00
-1.363738041874602791e+00 6.737046457478735872e-01
-1.737059912888067714e+00 7.990385921180398476e-01
-1.790137096070570699e+00 1.382618739283915765e+00
-1.342824256214258938e+00 8.739392081533062795e-01
-5.148836460672815418e-01 1.336818530818924877e+00
-3.247265703194919251e-01 1.404192850713319896e+00
-1.347522295651097379e-01 1.369635411529332325e+00
8.130062394161696737e-01 9.759914695552316388e-01
6.991310020321698238e-01 6.540392156114237521e-01
6.240316217644887864e-01 5.078713419962721520e-02
1.176009683725145472e+00 -4.295925886683692463e-01
8.992901404494717532e-01 -1.164929095038047535e+00
3.557955184913797475e-01 -1.031064335679445110e+00
8.638577175926001050e-01 -8.877695326991612568e-01
8.092272344615257795e-01 -4.072200739358600718e-01
5.926668538697303923e-01 -4.524258404365166242e-01
-9.389945031575108736e-01 -2.987937706566934914e-01
-2.526231356611738921e-01 -3.227122616770120578e-01
1.235908973869876082e+00 -1.096915533953713773e+00
2.011089052038486535e+00 -1.474004794305366461e+00
1.988477836378401475e+00 -9.383168846285872000e-01
2.429190374406240416e+00 -3.658474308357086424e-01
1.517434649915200939e+00 1.537992868154705595e-01
2.336912943780341756e+00 3.702738580440645411e-01
1.601577551857875648e+00 -2.764486790797205940e-01
1.937850924282027432e+00 -2.163761232982326366e-01
2.574426652249679037e+00 -9.269253524357662366e-02
2.628323731628712689e+00 -6.191841189034600346e-01
2.455488199730946342e+00 1.119942683131810446e-01
2.841224772119404385e+00 -3.733927966981296365e-01
2.039530532296960352e+00 1.624540318924820315e-01
1.170064772455908120e+00 7.014065528175274233e-02
1.363962968395869613e+00 1.114581760244170550e+00
9.247897387075334485e-01 -2.311741022517681543e-01
1.748838099963403003e+00 -5.690986721908625201e-01
1.558018449450413678e+00 -5.498290115982373827e-01
5.776892424178844410e-01 -6.741548014325484672e-01
9.530710367786676684e-01 -1.550456159037963744e+00
9.497493128222393999e-01 -1.408658214185776858e+00
1.130605457300215555e+00 -1.351238145322544160e-01
3.884920926990228507e-01 -3.134505964058673100e-01
3.737117337105650416e-01 -4.017744229351609131e-01
1.017977594070251790e-01 -5.212817897130772593e-01
-3.298287237599720201e-01 -1.415541483435269754e-01
1.255283343953456643e-01 3.423631331880279127e-01
-5.831244520325004066e-01 4.695024411533830211e-01
2.188428478945958489e-01 1.661328425929764485e-02
1.707071606754912985e-01 2.768353787552975676e-01
