# Supplementary material for: Superstatistical analysis and modelling of heterogeneous random walks
Source: Nat Commun. 2015 Jun 25;6:7516. doi: 10.1038/ncomms8516 (PMC4491834; doi:10.1038/ncomms8516)
Supplement: Supplementary Software 1 — Python scripts and a corresponding readme-file. The first script, 'simulatedExamples.py', is a demonstration of our Sequential Bayesian Inference algorithm based on simulated data and provides extended documentation of the implementation details. The second script, 'dataAnalyzer.py', allows users to analyze arbitrary two-dimensional velocity data using Sequential Bayesian Inference. The readme-file provides an instruction to the requirements and usage of the software. [file ncomms8516-s6.zip › simulatedExamples.py]

# -*- coding: utf-8 -*-
#
# BAYES LOOP - SIMULATED EXAMPLES (v1.0)
# -------------------------------------
# contact: christoph.mark@fau.de
#
# This software is distributed under the MIT License (MIT)
#
# Copyright (c) 2015 Christoph W. Mark
#
# Permission is hereby granted, free of charge, to any person obtaining a copy
# of this software and associated documentation files (the "Software"), to deal
# in the Software without restriction, including without limitation the rights
# to use, copy, modify, merge, publish, distribute, sublicense, and/or sell
# copies of the Software, and to permit persons to whom the Software is
# furnished to do so, subject to the following conditions:
#
# The above copyright notice and this permission notice shall be included in
# all copies or substantial portions of the Software.
#
# THE SOFTWARE IS PROVIDED "AS IS", WITHOUT WARRANTY OF ANY KIND, EXPRESS OR
# IMPLIED, INCLUDING BUT NOT LIMITED TO THE WARRANTIES OF MERCHANTABILITY,
# FITNESS FOR A PARTICULAR PURPOSE AND NONINFRINGEMENT. IN NO EVENT SHALL THE
# AUTHORS OR COPYRIGHT HOLDERS BE LIABLE FOR ANY CLAIM, DAMAGES OR OTHER
# LIABILITY, WHETHER IN AN ACTION OF CONTRACT, TORT OR OTHERWISE, ARISING FROM,
# OUT OF OR IN CONNECTION WITH THE SOFTWARE OR THE USE OR OTHER DEALINGS IN
# THE SOFTWARE.

print ''
print 'BAYES LOOP - SIMULATED EXAMPLES (v1.0)'
print '--------------------------------------'
print 'contact: christoph.mark@fau.de'
print ''
print 'This software is distributed under the MIT License (MIT)'
print 'Copyright (c) 2015 Christoph W. Mark'
print ''

### Introduction

# In the autoregressive process of first order AR-1, a homogeneous correlated 
# time series u_t is recursively constructed as u_t = q*u_(t-1) + a*e_t, using 
# random Gaussian deviates e_t and fixed values for the persistence (correlation 
# coefficient) q and for the activity (noise amplitude) a. To model temporally 
# heterogeneous time series, the coefficients q_t and a_t can be regarded as 
# time-dependent variables by themselves, leading to the time-varying auto-
# regressive process TVAR-1. We assume here that the time series {u}_t is known
# and attempt to infer the temporal evolution of the ’superstatistical’ 
# parameters q_t and a_t.

import numpy as np
import matplotlib.pyplot as plt
from scipy.signal import convolve2d


### Generation of simulated trajectories

# In order to assess the performance of the algorithm, we provide the code to 
# simulate two-dimensional trajectories, based on two distinct test cases which
# exhibit abrupt changes of the time-varying parameter values as well as gradual
# changes. The predefined parameter sequences are stored in the variables 
# 'paramSequ1' and 'paramSequ2'. Using the recursive definition of the TVAR-1 
# process, a two-dimensional trajectory of length 1000 is simulated for each 
# test case.

# piecewise constant (regime-switching) parameter sequence
paramSequ1 = np.array([[-0.5]*450 + [0.3]*300 + [0.9]*300,
                       [ 0.7]*450 + [1.5]*300 + [0.5]*300])

# linearly changing parameter sequence
paramSequ2 = np.array([[-0.6]*150 + list(np.linspace(-0.6,0.6,400)) + list(np.linspace(0.6,-0.6,400)) + [-0.6]*100,
                       [ 0.2]*150 + list(np.linspace( 0.2,2.1,800)) + [2.1]*100])

# Time-Varying AR(1) simulation
def simulateTVAR(paramSequ):
    veloSequ = np.empty((len(paramSequ[0]),2))
    uOld = np.array([0.0,0.0])
    
    for i in range(len(veloSequ)):
        uNew = paramSequ[0,i]*uOld + paramSequ[1,i]*np.random.randn(2)
        veloSequ[i] = uNew
        uOld = uNew
    
    # disregard first 50 elements
    return veloSequ[50:]

veloSequ1 = simulateTVAR(paramSequ1)
veloSequ2 = simulateTVAR(paramSequ2)

# plot parameter sequence and resulting trajectory (accumulated velocities)
fig, ax = plt.subplots(2,3,figsize=(12,6))
fig.canvas.set_window_title('Generation of simulated trajectories')
fig.subplots_adjust(wspace=0.4)
fig.subplots_adjust(hspace=0.4)

ax[0,0].plot(paramSequ1[0,50:], lw=2.)
ax[0,0].set_title('persistence q')
ax[0,0].set_ylim(-1.2,1.2)
ax[0,0].set_xlabel('time (a.u.)')
ax[0,0].set_ylabel('q')

ax[0,1].plot(paramSequ1[1,50:], lw=2.)
ax[0,1].set_title('activity a')
ax[0,1].set_ylim(0,2.4)
ax[0,1].set_xlabel('time')
ax[0,1].set_ylabel('a (a.u)')

ax[0,2].plot(*(np.add.accumulate(veloSequ1)).T, lw=.5,color='k', alpha=.5)
ax[0,2].scatter(*(np.add.accumulate(veloSequ1)).T, color='k', s=10, alpha=.5)
ax[0,2].set_title('trajectory')
ax[0,2].set_xlabel('x (a.u.)')
ax[0,2].set_ylabel('y (a.u.)')

ax[1,0].plot(paramSequ2[0,50:], lw=2.)
ax[1,0].set_title('persistence q')
ax[1,0].set_ylim(-1.2,1.2)
ax[1,0].set_xlabel('time')
ax[1,0].set_ylabel('q')

ax[1,1].plot(paramSequ2[1,50:], lw=2.)
ax[1,1].set_title('activity a')
ax[1,1].set_ylim(0,2.4)
ax[1,1].set_xlabel('time')
ax[1,1].set_ylabel('a (a.u)')

ax[1,2].plot(*(np.add.accumulate(veloSequ2)).T, lw=.5,color='k', alpha=.5)
ax[1,2].scatter(*(np.add.accumulate(veloSequ2)).T, color='k', s=10, alpha=.5)
ax[1,2].set_title('trajectory')
ax[1,2].set_xlabel('x (a.u.)')
ax[1,2].set_ylabel('y (a.u.)')

plt.draw()
print 'Generated simulated trajectories.'


### Inference Algorithm

# The following code provides a grid based implementation of the Bayesian 
# inference algorithm. Appropiate parameter bounds are set by 'qBound' and 
# 'aBound', respectively. The minimal probability for all parameter values on 
# the grid is stored in 'pMin'. The radii of the box kernel 'Ra' and 'Rq' is 
# stated as an integer multiple of the mesh size.

# parameter boundaries
gridSize = 200
qBound = [-1.5, 1.5]
aBound = [ 0.0, 3.0]

# algorithm parameters
pMin = 1.0*10**(-7)
Rq   = 2
Ra   = 2

# likelihood function
# parameter grid (excluding boundary values)
qGrid  = (np.array([np.linspace(qBound[0], qBound[1], gridSize+2)[1:-1]]*gridSize)).T
aGrid  = (np.array([np.linspace(aBound[0], aBound[1], gridSize+2)[1:-1]]*gridSize))
a2Grid = (np.array([np.linspace(aBound[0], aBound[1], gridSize+2)[1:-1]]*gridSize))**2

# compute likelihood on parameter grid
def compLike(vp,v):
    return np.exp(-((v[0] - qGrid*vp[0])**2 + (v[1] - qGrid*vp[1])**2)/(2*a2Grid) - np.log(2*np.pi*a2Grid))

# compute new prior
def compNewPrior(oldPrior,like):
    # compute posterior distribution
    post = oldPrior*like
    post /= np.sum(post)
    
    # use posterior as a starting point to create new prior
    newPrior = post
    
    # introduce minimal probability
    mask = newPrior < pMin
    newPrior[mask] = pMin
    
    # apply boxcar filter
    ker = np.ones((2*Rq + 1, 2*Ra+1))/((2*Rq+1)*(2*Ra+1))
    
    newPrior = convolve2d(newPrior, ker, mode='same', boundary='symm')
    
    return newPrior

# compute sequence of posterior distributions for a sequence of measured velocities
def compPostSequ(uList):
    # initialize array for posterior distributions
    dist = np.empty((len(uList),gridSize,gridSize))

    # initialize flat prior
    dist[0].fill(1.0/(gridSize**2))

    # forward pass (create forward priors for all time steps)
    for i in np.arange(1,len(uList)):
        dist[i] = compNewPrior(dist[i-1], compLike(uList[i-1], uList[i]))

    # backward pass
    backwardPrior = np.ones((gridSize,gridSize))/(gridSize**2)
    for i in np.arange(1,len(uList))[::-1]:
        # re-compute likelihood
        like = compLike(uList[i-1], uList[i])
    
        # forward prior * likelihood * backward prior
        dist[i] = dist[i-1]*like*backwardPrior
        dist[i] /= np.sum(dist[i])
        
        # generate new backward prior for next iteration
        backwardPrior = compNewPrior(backwardPrior, compLike(uList[i-1], uList[i]))
    
    # drop initial flat prior before return
    return dist[1:]

# compute posterior mean values from a list of posterior distributions
def compPostMean(postSequ):
    qMean = [np.sum(post*qGrid) for post in postSequ]
    aMean = [np.sum(post*aGrid) for post in postSequ]
    
    return np.array([qMean,aMean])


### Application to simulated trajectories

# Here, we apply the algorithm to the two distinct trajectories we simulated 
# above. First, a sequence of posterior distributions is produced. Subsequently,
# we compute the corresponding posterior mean values.

print 'Started inference algorithm...'
postSequ1 = compPostSequ(veloSequ1)
meanPost1 = compPostMean(postSequ1)
print 'Computed sequences of posterior distributions.'

postSequ2 = compPostSequ(veloSequ2)
meanPost2 = compPostMean(postSequ2)
print 'Computed posterior mean values.'


### Plotting results

# Plot posterior mean values together with the prescribed parameter values used
# in the simulation.

print 'Plotting posterior mean values...'

fig, ax = plt.subplots(2,2,figsize=(8,6))
fig.canvas.set_window_title('Posterior mean values')
fig.subplots_adjust(wspace=0.4)
fig.subplots_adjust(hspace=0.4)

ax[0,0].plot(paramSequ1[0,50:], lw=2., alpha=.8)
ax[0,0].plot(meanPost1[0], lw=2., alpha=.8)
ax[0,0].set_title('persistence q')
ax[0,0].set_ylim(-1.2,1.2)
ax[0,0].set_xlabel('time')
ax[0,0].set_ylabel('q')

ax[0,1].plot(paramSequ1[1,50:], lw=2., alpha=.8)
ax[0,1].plot(meanPost1[1], lw=2., alpha=.8)
ax[0,1].set_title('activity a')
ax[0,1].set_ylim(0,2.4)
ax[0,1].set_xlabel('time')
ax[0,1].set_ylabel('a (a.u)')

ax[1,0].plot(paramSequ2[0,50:], lw=2., alpha=.8)
ax[1,0].plot(meanPost2[0], lw=2., alpha=.8)
ax[1,0].set_title('persistence q')
ax[1,0].set_ylim(-1.2,1.2)
ax[1,0].set_xlabel('time')
ax[1,0].set_ylabel('q')

ax[1,1].plot(paramSequ2[1,50:], lw=2., alpha=.8)
ax[1,1].plot(meanPost2[1], lw=2., alpha=.8)
ax[1,1].set_title('activity a')
ax[1,1].set_ylim(0,2.4)
ax[1,1].set_xlabel('time')
ax[1,1].set_ylabel('a (a.u.)')

plt.draw()

# In addition to the temporal evolution of the posterior mean, we show the 
# time-averaged posterior distribution that summarizes the parameter dynamics 
# of the underlying heterogeneous random walk.

print 'Plotting time-averaged posterior distributions...'
from mpl_toolkits.mplot3d import Axes3D

avgPost1 = np.sum(postSequ1, axis=0)
avgPost1 /= np.sum(avgPost1)

avgPost2 = np.sum(postSequ2, axis=0)
avgPost2 /= np.sum(avgPost2)

fig = plt.figure(figsize=(12,4.5))
fig.canvas.set_window_title('Time-averaged posterior distributions')

ax = fig.add_subplot(121, projection='3d')
ax.set_title('piece-wise constant parameters')
ax.set_xlabel('\nq')
ax.set_ylabel('\na')
ax.view_init(elev=30., azim=45.)
ax.set_zticks([])

ax.plot_surface(qGrid, aGrid, avgPost1,
                rstride=1, cstride=1,
                cmap=plt.cm.coolwarm, 
                lw=0.1,
                shade=True)

ax = fig.add_subplot(122, projection='3d')
ax.set_title('linear parameter variations')
ax.set_xlabel('\nq')
ax.set_ylabel('\na')
ax.view_init(elev=60., azim=150.)
ax.set_zticks([])

ax.plot_surface(qGrid, aGrid, avgPost2,
                rstride=1, cstride=1,
                cmap=plt.cm.coolwarm, 
                lw=0.1,
                shade=True)

plt.show()
